# Supplementary material for: d-Serine Degradation by Proteus mirabilis Contributes to Fitness during Single-Species and Polymicrobial Catheter-Associated Urinary Tract Infection
Source: mSphere. 2019 Feb 27;4(1):e00020-19. doi: 10.1128/mSphere.00020-19 (PMC6393727; doi:10.1128/mSphere.00020-19)
Supplement: TABLE S1 [file mSphere.00020-19-st001.xlsx]

## Sheet: Supplemental Table 1 - PATRIC_b
Genome	Genome ID	PATRIC ID	RefSeq Locus Tag	Length (NT)	Length (AA)	ALN Length	Identity	Query cover	Subject cover	Hit from	Hit to	Score	E value
Proteus mirabilis strain FDAARGOS_67	584.84	fig|584.84.peg.3005	MC53_14670	1329	442	442	100	100	100	1	442	916	0
Proteus mirabilis strain FDAARGOS_81	584.82	fig|584.82.peg.3049	MC73_14980	1329	442	442	100	100	100	1	442	916	0
Proteus mirabilis strain CCUG 70746	584.43	fig|584.430.peg.3052	CLH65_15125	1329	442	442	100	100	100	1	442	916	0
Proteus mirabilis strain K670	584.302	fig|584.302.peg.1646		1329	442	442	100	100	100	1	442	916	0
Proteus mirabilis strain K1609	584.301	fig|584.301.peg.1987		1329	442	442	100	100	100	1	442	916	0
Proteus mirabilis strain AR_0156	584.204	fig|584.204.peg.1353	AM403_06650	1329	442	442	100	100	100	1	442	916	0
Proteus mirabilis BB2000	1.26674e+06	fig|1266738.3.peg.346	BB2000_0346	1329	442	442	100	100	100	1	442	916	0
Proteus mirabilis strain AR_0029	584.431	fig|584.431.peg.2139	AM356_10540	1329	442	442	100	100	100	1	442	915	0
Proteus mirabilis strain BC11-24	584.295	fig|584.295.peg.742	C3Z14_03765	1329	442	442	100	100	100	1	442	915	0
Proteus mirabilis strain FDAARGOS_60	584.85	fig|584.85.peg.2790	MC46_13370	1329	442	442	100	100	100	1	442	915	0
Proteus mirabilis strain AR_0155	584.202	fig|584.202.peg.3785	AM402_18570	1329	442	442	100	100	100	1	442	914	0
Proteus mirabilis strain AR_0059	584.2	fig|584.200.peg.318	AM438_01620	1329	442	442	100	100	100	1	442	914	0
Proteus mirabilis strain AR379	584.3	fig|584.300.peg.2610	CSC16_2598	1329	442	442	100	100	100	1	442	914	0
Proteus mirabilis strain T18	584.218	fig|584.218.peg.1126	BG029_05570	1329	442	442	100	100	100	1	442	914	0
Proteus mirabilis strain T21	584.217	fig|584.217.peg.314	BG257_01545	1329	442	442	100	100	100	1	442	914	0
Proteus mirabilis strain AOUC-001	584.14	fig|584.140.peg.3166	AOUC001_15235	1329	442	442	100	100	100	1	442	914	0
Proteus mirabilis strain CYPM1	584.106	fig|584.106.peg.760	AOC00_03735	1329	442	442	100	100	100	1	442	914	0
Proteus mirabilis strain AR_0159	584.201	fig|584.201.peg.1559	AM405_07630	1329	442	442	100	100	100	1	442	913	0
Proteus mirabilis strain GN2	584.296	fig|584.296.peg.755	C3940_03860	1329	442	442	99	100	100	1	442	910	0
