# Supplementary material for: d-Serine Degradation by Proteus mirabilis Contributes to Fitness during Single-Species and Polymicrobial Catheter-Associated Urinary Tract Infection
Source: mSphere. 2019 Feb 27;4(1):e00020-19. doi: 10.1128/mSphere.00020-19 (PMC6393727; doi:10.1128/mSphere.00020-19)
Supplement: TABLE S2 [file mSphere.00020-19-st002.xlsx]

## Sheet: PATRIC_blast_DsdX
Genome	Genome ID	PATRIC ID	RefSeq Locus Tag	Length (NT)	Length (AA)	ALN Length	Identity	Query cover	Subject cover	Hit from	Hit to	Score	E value
Proteus mirabilis strain FDAARGOS_67	584.84	fig|584.84.peg.3004	MC53_14665	1338	445	445	100	100	100	1	445	873	0
Proteus mirabilis strain FDAARGOS_81	584.82	fig|584.82.peg.3050	MC73_14985	1338	445	445	100	100	100	1	445	873	0
Proteus mirabilis strain AR_0029	584.431	fig|584.431.peg.2140	AM356_10545	1338	445	445	100	100	100	1	445	873	0
Proteus mirabilis strain CCUG 70746	584.43	fig|584.430.peg.3051	CLH65_15120	1338	445	445	100	100	100	1	445	873	0
Proteus mirabilis strain K670	584.302	fig|584.302.peg.1647		1338	445	445	100	100	100	1	445	873	0
Proteus mirabilis strain K1609	584.301	fig|584.301.peg.1988		1338	445	445	100	100	100	1	445	873	0
Proteus mirabilis strain AR379	584.3	fig|584.300.peg.2611	CSC16_2599	1338	445	445	100	100	100	1	445	873	0
Proteus mirabilis strain GN2	584.296	fig|584.296.peg.754	C3940_03855	1338	445	445	100	100	100	1	445	873	0
Proteus mirabilis strain BC11-24	584.295	fig|584.295.peg.741	C3Z14_03760	1338	445	445	100	100	100	1	445	873	0
Proteus mirabilis strain T18	584.218	fig|584.218.peg.1125	BG029_05565	1338	445	445	100	100	100	1	445	873	0
Proteus mirabilis strain T21	584.217	fig|584.217.peg.315	BG257_01550	1338	445	445	100	100	100	1	445	873	0
Proteus mirabilis strain AR_0159	584.201	fig|584.201.peg.1560	AM405_07635	1338	445	445	100	100	100	1	445	873	0
Proteus mirabilis strain AR_0059	584.2	fig|584.200.peg.319	AM438_01625	1338	445	445	100	100	100	1	445	873	0
Proteus mirabilis strain AOUC-001	584.14	fig|584.140.peg.3167	AOUC001_15240	1338	445	445	100	100	100	1	445	873	0
Proteus mirabilis strain CYPM1	584.106	fig|584.106.peg.759	AOC00_03730	1338	445	445	100	100	100	1	445	873	0
Proteus mirabilis BB2000	1.26674e+06	fig|1266738.3.peg.345	BB2000_0345	1338	445	445	100	100	100	1	445	873	0
Proteus mirabilis strain AR_0155	584.202	fig|584.202.peg.3786	AM402_18575	1338	445	445	100	100	100	1	445	872	0
Proteus mirabilis strain AR_0156	584.204	fig|584.204.peg.1354	AM403_06655	1338	445	445	100	100	100	1	445	871	0
Proteus mirabilis strain FDAARGOS_60	584.85	fig|584.85.peg.2791		1026	341	341	100	77	100	1	341	671	0
