# Supplementary material for: d-Serine Degradation by Proteus mirabilis Contributes to Fitness during Single-Species and Polymicrobial Catheter-Associated Urinary Tract Infection
Source: mSphere. 2019 Feb 27;4(1):e00020-19. doi: 10.1128/mSphere.00020-19 (PMC6393727; doi:10.1128/mSphere.00020-19)
Supplement: TABLE S3 [file mSphere.00020-19-st003.xlsx]

## Sheet: PATRIC_blast_DsdA in Mm
Genome	Genome ID	PATRIC ID	RefSeq Locus Tag	Length (NT)	Length (AA)	ALN Length	Identity	Query cover	Subject cover	Hit from	Hit to	Score	E value
Morganella morganii 340	582.13	fig|582.13.peg.2062		1338	445	445	80	100	99	2	443	716	0
Morganella morganii MRSN22709	582.14	fig|582.14.peg.202	LR61_01065	1338	445	445	80	100	99	2	443	713	0
Morganella morganii strain AA1	582.107	fig|582.107.peg.1445	B2H99_10400	1335	444	444	80	100	100	1	442	717	0
Morganella morganii strain AV1	582.108	fig|582.108.peg.1591	B2I00_10825	1335	444	444	80	100	100	1	442	717	0
Morganella morganii strain UMB1297	582.133	fig|582.133.peg.1343	CYJ97_06320	1335	444	444	80	100	100	1	442	717	0
Morganella morganii F675	1.42845e+06	fig|1428452.5.peg.2203		1338	445	445	79	100	99	2	443	709	0
Morganella morganii IS15	1.41165e+06	fig|1411647.3.peg.3744		1338	445	445	79	100	99	2	443	708	0
Morganella morganii SC01	1.23999e+06	fig|1239989.3.peg.1816	C790_0698	1338	445	445	79	100	99	2	443	711	0
Morganella morganii strain 39876	582.109	fig|582.109.peg.138	B5724_10745	1335	444	444	79	100	100	1	442	710	0
Morganella morganii strain 640_MMOR	582.3	fig|582.30.peg.816		1335	444	444	79	100	100	1	442	710	0
Morganella morganii strain 716_MMOR	582.29	fig|582.29.peg.2039		1335	444	444	79	100	100	1	442	715	0
Morganella morganii strain 8066	582.25	fig|582.25.peg.1598	Mm0Y_01514	1335	444	444	79	100	100	1	442	710	0
Morganella morganii strain AR_0057	582.136	fig|582.136.peg.3452	CSB69_3623	1335	444	444	79	100	100	1	442	711	0
Morganella morganii strain FDAARGOS_172	582.34	fig|582.34.peg.1874	AL531_08785	1335	444	444	79	100	100	1	442	711	0
Morganella morganii strain FDAARGOS_365	582.117	fig|582.117.peg.1219	CO693_05615	1335	444	444	79	100	100	1	442	708	0
Morganella morganii strain FDAARGOS_438	582.121	fig|582.121.peg.1771	CRX48_08105	1335	444	444	79	100	100	1	442	711	0
Morganella morganii strain FDAARGOS_63	582.26	fig|582.26.peg.3540	MC49_16525	1335	444	444	79	100	100	1	442	709	0
Morganella morganii strain GN28	582.135	fig|582.135.peg.1985	C4E49_09555	1335	444	444	79	100	100	1	442	709	0
Morganella morganii strain ICBMmBL-II-04(2)	582.106	fig|582.106.peg.3536	B5S45_04075	1335	444	444	79	100	100	1	442	708	0
Morganella morganii strain INSali207	582.57	fig|582.57.peg.2728	AYO06_02430	1335	444	444	79	100	100	1	442	710	0
Morganella morganii strain KC-Tt-01	582.134	fig|582.134.peg.2207	C1O70_10465	1335	444	444	79	100	100	1	442	708	0
Morganella morganii strain M006	582.119	fig|582.119.peg.963	CQA25_00580	1335	444	444	79	100	100	1	442	709	0
Morganella morganii strain MH16-367M	582.137	fig|582.137.peg.3135		1335	444	444	79	100	100	1	442	709	0
Morganella morganii strain MM 190	582.142	fig|582.142.peg.392	DQ401_00215	1335	444	444	79	100	100	1	442	711	0
Morganella morganii strain NCTC12028	582.145	fig|582.145.peg.1597	NCTC12028_01556	1335	444	444	79	100	100	1	442	711	0
Morganella morganii strain NLAE-zl-C84	582.85	fig|582.85.peg.1041	SAMN05216301_0730	1335	444	444	79	100	100	1	442	703	0
Morganella morganii strain SA36	582.33	fig|582.33.peg.3331	ABN09_12155	1335	444	444	79	100	100	1	442	712	0
Morganella morganii strain TUM2748	582.141	fig|582.141.peg.2461		1335	444	444	79	100	100	1	442	711	0
Morganella morganii subsp. morganii KT	1.12499e+06	fig|1124991.3.peg.404	MU9_0396	1338	445	445	79	100	99	2	443	713	0
Morganella morganii subsp. morganii NBRC 3848	1.2235e+06	fig|1223504.3.peg.172		1335	444	444	79	100	100	1	442	710	0
Morganella morganii H1r	1.41676e+06	fig|1416758.3.peg.3978		1338	445	445	78	100	99	2	443	704	0
Morganella morganii strain AR_0133	582.138	fig|582.138.peg.3038	AM380_14420	1335	444	444	78	100	99	1	440	698	0
Morganella morganii strain FAM24091	582.139	fig|582.139.peg.3424	CXB74_05850	1335	444	444	78	100	100	1	442	701	0
Morganella morganii strain INSRALV892	582.31	fig|582.31.peg.1172	AKG16_11355	1335	444	444	78	100	100	1	442	703	0
Morganella morganii strain L3	582.27	fig|582.27.peg.838	OA40_11600	1335	444	444	78	100	100	1	442	700	0
Morganella morganii strain E042	582.118	fig|582.118.peg.2486		873	290	290	78	64	98	1	285	468	1e-163
Morganella morganii strain TW17014	582.32	fig|582.32.peg.1871	AC068_08180	822	273	273	82	61	99	1	271	446	4e-155
Morganella morganii 340	582.13	fig|582.13.peg.3142		1203	400	400	24	52	55	75	293	38	0.0441
Morganella morganii F675	1.42845e+06	fig|1428452.5.peg.265		1203	400	400	24	52	55	75	293	38	0.0441
Morganella morganii H1r	1.41676e+06	fig|1416758.3.peg.3278		1203	400	400	24	52	55	75	293	38	0.0437
Morganella morganii IS15	1.41165e+06	fig|1411647.3.peg.1798		1203	400	400	24	52	55	75	293	38	0.0441
Morganella morganii MRSN22709	582.14	fig|582.14.peg.2533	LR61_12735	1203	400	400	24	52	55	75	293	36	0.1153
Morganella morganii SC01	1.23999e+06	fig|1239989.3.peg.247	C790_0245	1203	400	400	24	52	55	75	293	38	0.0441
Morganella morganii strain 39876	582.109	fig|582.109.peg.3421	B5724_19175	1203	400	400	24	52	55	75	293	38	0.0441
Morganella morganii strain 640_MMOR	582.3	fig|582.30.peg.1341		1203	400	400	24	52	55	75	293	38	0.0358
Morganella morganii strain 716_MMOR	582.29	fig|582.29.peg.420		1203	400	400	24	52	55	75	293	38	0.0441
Morganella morganii strain 8066	582.25	fig|582.25.peg.3358	Mm0Y_03175	1203	400	400	24	52	55	75	293	38	0.0441
Morganella morganii strain AA1	582.107	fig|582.107.peg.878	B2H99_08215	1203	400	400	24	52	55	75	293	38	0.0441
Morganella morganii strain AR_0057	582.136	fig|582.136.peg.1597	CSB69_1686	1203	400	400	24	52	55	75	293	38	0.0441
Morganella morganii strain AR_0133	582.138	fig|582.138.peg.558	AM380_02610	1203	400	400	24	52	55	75	293	38	0.0426
Morganella morganii strain AV1	582.108	fig|582.108.peg.1866	B2I00_02890	1203	400	400	24	52	55	75	293	38	0.0441
Morganella morganii strain E042	582.118	fig|582.118.peg.3093	CP987_09745	1203	400	400	24	52	55	75	293	38	0.0371
Morganella morganii strain FDAARGOS_172	582.34	fig|582.34.peg.103	AL531_00495	1203	400	400	24	52	55	75	293	38	0.0371
Morganella morganii strain FDAARGOS_365	582.117	fig|582.117.peg.3007	CO693_14015	1203	400	400	24	52	55	75	293	38	0.0441
Morganella morganii strain FDAARGOS_438	582.121	fig|582.121.peg.3269	CRX48_15065	1203	400	400	24	52	55	75	293	38	0.0371
Morganella morganii strain FDAARGOS_63	582.26	fig|582.26.peg.1828	MC49_08640	1203	400	400	24	52	55	75	293	38	0.0441
Morganella morganii strain GN28	582.135	fig|582.135.peg.3822	C4E49_18195	1203	400	400	24	52	55	75	293	38	0.0441
Morganella morganii strain ICBMmBL-II-04(2)	582.106	fig|582.106.peg.758	B5S45_11185	1203	400	400	24	52	55	75	293	38	0.0441
Morganella morganii strain INSali207	582.57	fig|582.57.peg.3764	AYO06_05545	1203	400	400	24	52	55	75	293	38	0.0441
Morganella morganii strain KC-Tt-01	582.134	fig|582.134.peg.609	C1O70_02920	1203	400	400	24	52	55	75	293	38	0.0441
Morganella morganii strain M006	582.119	fig|582.119.peg.1866	CQA25_03030	1203	400	400	24	52	55	75	293	38	0.0441
Morganella morganii strain MH16-367M	582.137	fig|582.137.peg.208		1203	400	400	24	52	55	75	293	38	0.0441
Morganella morganii strain MM 190	582.142	fig|582.142.peg.2839	DQ401_11560	1203	400	400	24	52	55	75	293	38	0.0371
Morganella morganii strain NCTC12028	582.145	fig|582.145.peg.3282	NCTC12028_03176	1203	400	400	24	52	55	75	293	38	0.0371
Morganella morganii strain NLAE-zl-C84	582.85	fig|582.85.peg.2891	SAMN05216301_3330	1203	400	400	24	52	55	75	293	38	0.043
Morganella morganii strain TUM2748	582.141	fig|582.141.peg.451		1203	400	400	24	52	55	75	293	38	0.0441
Morganella morganii strain UMB1297	582.133	fig|582.133.peg.2982	CYJ97_13475	1203	400	400	24	52	55	75	293	37	0.0469
Morganella morganii subsp. morganii KT	1.12499e+06	fig|1124991.3.peg.1153	MU9_1100	1203	400	400	24	52	55	75	293	38	0.0371
Morganella morganii subsp. morganii NBRC 3848	1.2235e+06	fig|1223504.3.peg.3473		1203	400	400	24	52	55	75	293	38	0.0371
Morganella morganii strain FAM24091	582.139	fig|582.139.peg.4228	CXB74_09460	1203	400	400	24	42	46	112	293	38	0.0394
Morganella morganii strain INSRALV892	582.31	fig|582.31.peg.1384	AKG16_12370	1203	400	400	24	42	46	112	293	38	0.0401
Morganella morganii strain L3	582.27	fig|582.27.peg.1434	OA40_01000	1203	400	400	24	42	46	112	293	38	0.0397
Morganella morganii strain TW17014	582.32	fig|582.32.peg.2016	AC068_09070	1203	400	400	24	42	46	112	293	38	0.0397
Morganella morganii strain TW17014	582.32	fig|582.32.peg.2322		480	160	160	72	36	100	1	160	242	3e-77
Morganella morganii strain E042	582.118	fig|582.118.peg.2487	CP987_06930	402	133	133	76	30	98	1	131	208	2e-64
