# Supplementary material for: d-Serine Degradation by Proteus mirabilis Contributes to Fitness during Single-Species and Polymicrobial Catheter-Associated Urinary Tract Infection
Source: mSphere. 2019 Feb 27;4(1):e00020-19. doi: 10.1128/mSphere.00020-19 (PMC6393727; doi:10.1128/mSphere.00020-19)
Supplement: TABLE S4 [file mSphere.00020-19-st004.xlsx]

## Sheet: PATRIC_blast _DsdA in Ef
Genome	Genome ID	PATRIC ID	RefSeq Locus Tag	Gene	Product	Length (NT)	Length (AA)	ALN Length	Identity	Query cover	Subject cover	Hit from	Hit to	Score	E value
Enterococcus faecalis SDVK1A	1.35398e+06	fig|1353981.3.peg.3085			D-serine ammonia-lyase (EC 4.3.1.18)	1323	440	440	73	99	100	3	440	649	0
Enterococcus faecalis C10B	1351.11	fig|1351.113.peg.269	ES21_01405		Diaminopropionate ammonia-lyase (EC 4.3.1.15)	1194	397	397	24	69	75	73	371	58	2e-07
Enterococcus faecalis ATCC 51299	1351.11	fig|1351.114.peg.1475	NZ06_07640		Diaminopropionate ammonia-lyase (EC 4.3.1.15)	1194	397	397	24	69	75	73	371	60	4e-08
Enterococcus faecalis 12	1351.12	fig|1351.116.peg.1939	QZ81_10070		Diaminopropionate ammonia-lyase (EC 4.3.1.15)	1194	397	397	24	69	75	73	371	58	2e-07
Enterococcus faecalis 19	1351.12	fig|1351.119.peg.2458	QH72_12715		Diaminopropionate ammonia-lyase (EC 4.3.1.15)	1194	397	397	24	69	75	73	371	58	2e-07
Enterococcus faecalis strain 1228_EFLS	1351.22	fig|1351.225.peg.339			Diaminopropionate ammonia-lyase (EC 4.3.1.15)	1194	397	397	24	69	75	73	371	60	4e-08
Enterococcus faecalis strain 1248_EFLS	1351.23	fig|1351.226.peg.355			Diaminopropionate ammonia-lyase (EC 4.3.1.15)	1194	397	397	24	69	75	73	371	60	4e-08
Enterococcus faecalis strain 1308_EFLS	1351.23	fig|1351.227.peg.867			Diaminopropionate ammonia-lyase (EC 4.3.1.15)	1194	397	397	24	69	75	73	371	60	4e-08
Enterococcus faecalis strain 132_EFLS	1351.23	fig|1351.228.peg.3224			Diaminopropionate ammonia-lyase (EC 4.3.1.15)	1194	397	397	24	69	75	73	371	60	4e-08
Enterococcus faecalis strain 133_EFLS	1351.23	fig|1351.229.peg.1642			Diaminopropionate ammonia-lyase (EC 4.3.1.15)	1194	397	397	24	69	75	73	371	60	4e-08
Enterococcus faecalis strain 1333_EFLS	1351.23	fig|1351.230.peg.2982			Diaminopropionate ammonia-lyase (EC 4.3.1.15)	1194	397	397	24	69	75	73	371	60	4e-08
Enterococcus faecalis strain 1187_EFLS	1351.23	fig|1351.233.peg.1630			Diaminopropionate ammonia-lyase (EC 4.3.1.15)	1194	397	397	24	69	75	73	371	58	2e-07
Enterococcus faecalis strain 128_EFLS	1351.23	fig|1351.235.peg.1596			Diaminopropionate ammonia-lyase (EC 4.3.1.15)	1194	397	397	24	69	75	73	371	58	2e-07
Enterococcus faecalis strain 1325_EFLS	1351.24	fig|1351.236.peg.113			Diaminopropionate ammonia-lyase (EC 4.3.1.15)	1194	397	397	24	69	75	73	371	60	4e-08
Enterococcus faecalis strain 258.rep2_EFLS	1351.24	fig|1351.242.peg.1925			Diaminopropionate ammonia-lyase (EC 4.3.1.15)	1194	397	397	24	69	75	73	371	58	2e-07
Enterococcus faecalis strain 391_EFLS	1351.24	fig|1351.244.peg.2574			Diaminopropionate ammonia-lyase (EC 4.3.1.15)	1194	397	397	24	69	75	73	371	58	2e-07
Enterococcus faecalis strain 406_EFLS	1351.24	fig|1351.245.peg.1763			Diaminopropionate ammonia-lyase (EC 4.3.1.15)	1194	397	397	24	69	75	73	371	58	2e-07
Enterococcus faecalis strain 581_EFLS	1351.25	fig|1351.248.peg.2752			Diaminopropionate ammonia-lyase (EC 4.3.1.15)	1194	397	397	24	69	75	73	371	58	2e-07
Enterococcus faecalis strain 213_EFLS	1351.26	fig|1351.255.peg.569			Diaminopropionate ammonia-lyase (EC 4.3.1.15)	1194	397	397	24	69	75	73	371	58	2e-07
Enterococcus faecalis strain 257_EFLS	1351.26	fig|1351.259.peg.2553			Diaminopropionate ammonia-lyase (EC 4.3.1.15)	1194	397	397	24	69	75	73	371	58	2e-07
Enterococcus faecalis strain 258.rep1_EFLS	1351.26	fig|1351.260.peg.245			Diaminopropionate ammonia-lyase (EC 4.3.1.15)	1194	397	397	24	69	75	73	371	58	2e-07
Enterococcus faecalis strain 388_EFLS	1351.26	fig|1351.262.peg.2892			Diaminopropionate ammonia-lyase (EC 4.3.1.15)	1194	397	397	24	69	75	73	371	58	2e-07
Enterococcus faecalis strain 601_EFLS	1351.27	fig|1351.270.peg.2136			Diaminopropionate ammonia-lyase (EC 4.3.1.15)	1194	397	397	24	69	75	73	371	58	2e-07
Enterococcus faecalis strain 621_EFLS	1351.27	fig|1351.271.peg.1040			Diaminopropionate ammonia-lyase (EC 4.3.1.15)	1194	397	397	24	69	75	73	371	58	2e-07
Enterococcus faecalis strain 703_EFLS	1351.28	fig|1351.276.peg.832			Diaminopropionate ammonia-lyase (EC 4.3.1.15)	1194	397	397	24	69	75	73	371	58	2e-07
Enterococcus faecalis strain 751_EFLS	1351.28	fig|1351.279.peg.479			Diaminopropionate ammonia-lyase (EC 4.3.1.15)	1194	397	397	24	69	75	73	371	60	4e-08
Enterococcus faecalis strain 948_EFLS	1351.29	fig|1351.289.peg.51			Diaminopropionate ammonia-lyase (EC 4.3.1.15)	1194	397	397	24	69	75	73	371	58	2e-07
Enterococcus faecalis strain ICU1-2c	1351.33	fig|1351.328.peg.369			Diaminopropionate ammonia-lyase (EC 4.3.1.15)	1194	397	397	24	69	75	73	371	58	2e-07
Enterococcus faecalis strain F165	1351.39		BCV66_12165		diaminopropionate ammonia-lyase	1194	397	397	24	69	75	73	371	58	2e-07
Enterococcus faecalis strain F165	1351.39	fig|1351.390.peg.1154	BCV66_12165		Diaminopropionate ammonia-lyase (EC 4.3.1.15)	1194	397	397	24	69	75	73	371	58	2e-07
Enterococcus faecalis strain Hp_76-17	1351.45	fig|1351.454.peg.886			Diaminopropionate ammonia-lyase (EC 4.3.1.15)	1194	397	397	24	69	75	73	371	59	1e-07
Enterococcus faecalis strain Hp_76-17	1351.46	fig|1351.457.peg.3171			Diaminopropionate ammonia-lyase (EC 4.3.1.15)	1194	397	397	24	69	75	73	371	59	1e-07
Enterococcus faecalis strain P.En250	1351.5	fig|1351.502.peg.2249	BHU78_06940		Diaminopropionate ammonia-lyase (EC 4.3.1.15)	1194	397	397	24	69	75	73	371	58	2e-07
Enterococcus faecalis strain S17	1351.53	fig|1351.533.peg.870	B6S39_03505		Diaminopropionate ammonia-lyase (EC 4.3.1.15)	1194	397	397	24	69	75	73	371	60	4e-08
Enterococcus faecalis strain S16	1351.53	fig|1351.534.peg.1001	B6S41_07040		Diaminopropionate ammonia-lyase (EC 4.3.1.15)	1194	397	397	24	69	75	73	371	60	4e-08
Enterococcus faecalis strain S14	1351.54	fig|1351.536.peg.535	B6S43_07900		Diaminopropionate ammonia-lyase (EC 4.3.1.15)	1194	397	397	24	69	75	73	371	60	4e-08
Enterococcus faecalis strain DD14	1351.54	fig|1351.538.peg.2151			Diaminopropionate ammonia-lyase (EC 4.3.1.15)	1194	397	397	24	69	75	73	371	60	4e-08
Enterococcus faecalis strain 44.1	1351.59	fig|1351.591.peg.1698			Diaminopropionate ammonia-lyase (EC 4.3.1.15)	1194	397	397	24	69	75	73	371	58	2e-07
Enterococcus faecalis strain 13.1	1351.59	fig|1351.592.peg.1912			Diaminopropionate ammonia-lyase (EC 4.3.1.15)	1194	397	397	24	69	75	73	371	58	2e-07
Enterococcus faecalis strain UBA4546	1351.63	fig|1351.634.peg.943			Diaminopropionate ammonia-lyase (EC 4.3.1.15)	1194	397	397	24	69	75	73	371	58	2e-07
Enterococcus faecalis strain ST-6:CF006	1351.64	fig|1351.637.peg.1401	CQA23_12525	dpaL	Diaminopropionate ammonia-lyase (EC 4.3.1.15)	1164	387	387	24	69	77	63	361	60	4e-08
Enterococcus faecalis strain UBA5715	1351.64	fig|1351.638.peg.946			Diaminopropionate ammonia-lyase (EC 4.3.1.15)	1194	397	397	24	69	75	73	371	58	2e-07
Enterococcus faecalis strain UBA7626	1351.65	fig|1351.654.peg.2453			Diaminopropionate ammonia-lyase (EC 4.3.1.15)	1194	397	397	24	69	75	73	371	58	2e-07
Enterococcus faecalis strain UBA7859	1351.65	fig|1351.655.peg.135			Diaminopropionate ammonia-lyase (EC 4.3.1.15)	1194	397	397	24	69	75	73	371	58	2e-07
Enterococcus faecalis strain C2	1351.69	fig|1351.691.peg.1652			Diaminopropionate ammonia-lyase (EC 4.3.1.15)	1194	397	397	24	69	75	73	371	58	2e-07
Enterococcus faecalis strain C2	1351.69	fig|1351.692.peg.1651			Diaminopropionate ammonia-lyase (EC 4.3.1.15)	1194	397	397	24	69	75	73	371	58	2e-07
Enterococcus faecalis strain CVM N59599F	1351.78	fig|1351.779.peg.336	CUM82_03365	dpaL	Diaminopropionate ammonia-lyase (EC 4.3.1.15)	1194	397	397	24	69	75	73	371	58	2e-07
Enterococcus faecalis strain CVM N59609F	1351.79	fig|1351.790.peg.1625	CUM85_08525	dpaL	Diaminopropionate ammonia-lyase (EC 4.3.1.15)	1194	397	397	24	69	75	73	371	58	2e-07
Enterococcus faecalis strain CVM N59896F	1351.8	fig|1351.799.peg.2632	CUN05_00430	dpaL	Diaminopropionate ammonia-lyase (EC 4.3.1.15)	1194	397	397	24	69	75	73	371	58	2e-07
Enterococcus faecalis strain CVM N59466F	1351.81	fig|1351.814.peg.671	CUM57_03685	dpaL	Diaminopropionate ammonia-lyase (EC 4.3.1.15)	1194	397	397	24	69	75	73	371	58	2e-07
Enterococcus faecalis strain CVM N55706	1351.83	fig|1351.834.peg.2204	CUS99_10620	dpaL	Diaminopropionate ammonia-lyase (EC 4.3.1.15)	1194	397	397	24	69	75	73	371	58	2e-07
Enterococcus faecalis strain CVM N52755	1351.87	fig|1351.873.peg.1717	CUS23_09300	dpaL	Diaminopropionate ammonia-lyase (EC 4.3.1.15)	1194	397	397	24	69	75	73	371	58	2e-07
Enterococcus faecalis strain B1532	1351.88	fig|1351.885.peg.337	DAI11_01695	dpaL	Diaminopropionate ammonia-lyase (EC 4.3.1.15)	1194	397	397	24	69	75	73	371	60	4e-08
Enterococcus faecalis strain B2535	1351.89	fig|1351.886.peg.2458	DAI13_12490	dpaL	Diaminopropionate ammonia-lyase (EC 4.3.1.15)	1194	397	397	24	69	75	73	371	60	4e-08
Enterococcus faecalis strain B1734	1351.89	fig|1351.887.peg.2465	DAI12_12770	dpaL	Diaminopropionate ammonia-lyase (EC 4.3.1.15)	1194	397	397	24	69	75	73	371	60	4e-08
Enterococcus faecalis strain B3286	1351.89	fig|1351.888.peg.2461	DAI15_12745	dpaL	Diaminopropionate ammonia-lyase (EC 4.3.1.15)	1194	397	397	24	69	75	73	371	60	4e-08
Enterococcus faecalis strain B2949	1351.89	fig|1351.889.peg.2421	DAI14_12340	dpaL	Diaminopropionate ammonia-lyase (EC 4.3.1.15)	1194	397	397	24	69	75	73	371	60	4e-08
Enterococcus faecalis strain B4969	1351.89	fig|1351.890.peg.2467	DAI16_12845	dpaL	Diaminopropionate ammonia-lyase (EC 4.3.1.15)	1194	397	397	24	69	75	73	371	60	4e-08
Enterococcus faecalis strain B1376	1351.89	fig|1351.891.peg.2460	DAI10_12500	dpaL	Diaminopropionate ammonia-lyase (EC 4.3.1.15)	1194	397	397	24	69	75	73	371	60	4e-08
Enterococcus faecalis strain CVM N53405	1351.89	fig|1351.893.peg.956	CUS06_05135	dpaL	Diaminopropionate ammonia-lyase (EC 4.3.1.15)	1194	397	397	24	69	75	73	371	58	2e-07
Enterococcus faecalis V583	226185	fig|226185.45.peg.974	OO5_00961		Diaminopropionate ammonia-lyase (EC 4.3.1.15)	1194	397	397	24	69	75	73	371	60	4e-08
Enterococcus faecalis V583	226185	fig|226185.46.peg.2914	I574_02907		Diaminopropionate ammonia-lyase (EC 4.3.1.15)	1194	397	397	24	69	75	73	371	60	4e-08
Enterococcus faecalis V583	226186	fig|226185.9.peg.2409	EF2579		Diaminopropionate ammonia-lyase (EC 4.3.1.15)	1194	397	397	24	69	75	73	371	60	4e-08
Enterococcus faecalis HH22	491075	fig|491075.3.peg.1259	HMPREF0346_1238		Diaminopropionate ammonia-lyase (EC 4.3.1.15)	1194	397	397	24	69	75	73	371	60	4e-08
Enterococcus faecalis EnGen0297 strain HH22	491076	fig|491075.5.peg.2817	UKU_02263		Diaminopropionate ammonia-lyase (EC 4.3.1.15)	1194	397	397	24	69	75	73	371	60	4e-08
Enterococcus faecalis JH1	565648	fig|565648.4.peg.2074	EFIG_01024		Diaminopropionate ammonia-lyase (EC 4.3.1.15)	1194	397	397	24	69	75	73	371	58	2e-07
Enterococcus faecalis TX4000	749493	fig|749493.3.peg.704	HMPREF9496_00745		Diaminopropionate ammonia-lyase (EC 4.3.1.15)	1194	397	397	24	69	75	73	371	58	1e-07
Enterococcus faecalis TX4248	749495	fig|749495.4.peg.2598	HMPREF9498_02797		Diaminopropionate ammonia-lyase (EC 4.3.1.15)	1194	397	397	24	69	75	73	371	58	2e-07
Enterococcus faecalis TX0309A	749503	fig|749503.3.peg.1927	HMPREF9506_02067		Diaminopropionate ammonia-lyase (EC 4.3.1.15)	1194	397	397	24	69	75	73	371	60	4e-08
Enterococcus faecalis TX0309B	749504	fig|749504.3.peg.1636	HMPREF9507_01739		Diaminopropionate ammonia-lyase (EC 4.3.1.15)	1194	397	397	24	69	75	73	371	60	4e-08
Enterococcus faecalis TX0411	749506	fig|749506.3.peg.660	HMPREF9509_00708		Diaminopropionate ammonia-lyase (EC 4.3.1.15)	1194	397	397	24	69	75	73	371	58	1e-07
Enterococcus faecalis TX1467	749517	fig|749517.3.peg.118	HMPREF9520_00127		Diaminopropionate ammonia-lyase (EC 4.3.1.15)	1194	397	397	24	69	75	73	371	58	2e-07
Enterococcus faecalis B15725	1.15119e+06	fig|1151186.3.peg.641	Q93_00651		Diaminopropionate ammonia-lyase (EC 4.3.1.15)	1194	397	397	24	69	75	73	371	60	4e-08
Enterococcus faecalis B69486	1.15119e+06	fig|1151189.3.peg.323	Q99_00322		Diaminopropionate ammonia-lyase (EC 4.3.1.15)	1194	397	397	24	69	75	73	371	60	4e-08
Enterococcus faecalis 182970	1.15119e+06	fig|1151194.3.peg.1286	Q9I_01286		Diaminopropionate ammonia-lyase (EC 4.3.1.15)	1194	397	397	24	69	75	73	371	58	2e-07
Enterococcus faecalis 2630V05	1.1512e+06	fig|1151196.3.peg.1285	Q9M_01282		Diaminopropionate ammonia-lyase (EC 4.3.1.15)	1194	397	397	24	69	75	73	371	58	2e-07
Enterococcus faecalis 2924	1.1512e+06	fig|1151197.3.peg.2105	Q9O_02105		Diaminopropionate ammonia-lyase (EC 4.3.1.15)	1194	397	397	24	69	75	73	371	58	2e-07
Enterococcus faecalis 7330082-2	1.1512e+06	fig|1151198.3.peg.1790	Q9Q_01815		Diaminopropionate ammonia-lyase (EC 4.3.1.15)	1194	397	397	24	69	75	73	371	58	2e-07
Enterococcus faecalis B1290	1.15121e+06	fig|1151209.3.peg.1362	QAG_01384		Diaminopropionate ammonia-lyase (EC 4.3.1.15)	1194	397	397	24	69	75	73	371	60	4e-08
Enterococcus faecalis B1327	1.15121e+06	fig|1151210.3.peg.2119	QAI_02160		Diaminopropionate ammonia-lyase (EC 4.3.1.15)	1194	397	397	24	69	75	73	371	60	4e-08
Enterococcus faecalis B1376	1.15121e+06	fig|1151211.3.peg.1364	QAK_01380		Diaminopropionate ammonia-lyase (EC 4.3.1.15)	1194	397	397	24	69	75	73	371	60	4e-08
Enterococcus faecalis B1385	1.15121e+06	fig|1151212.3.peg.719	QAM_00723		Diaminopropionate ammonia-lyase (EC 4.3.1.15)	1194	397	397	24	69	75	73	371	60	4e-08
Enterococcus faecalis B1441	1.15734e+06	fig|1157342.3.peg.2383	S93_02425		Diaminopropionate ammonia-lyase (EC 4.3.1.15)	1194	397	397	24	69	75	73	371	60	4e-08
Enterococcus faecalis B1505	1.15734e+06	fig|1157343.3.peg.2306	S95_02330		Diaminopropionate ammonia-lyase (EC 4.3.1.15)	1194	397	397	24	69	75	73	371	60	4e-08
Enterococcus faecalis B1532	1.15734e+06	fig|1157344.3.peg.2378	S97_02404		Diaminopropionate ammonia-lyase (EC 4.3.1.15)	1194	397	397	24	69	75	73	371	60	4e-08
Enterococcus faecalis B1586	1.15735e+06	fig|1157345.3.peg.320	S99_00322		Diaminopropionate ammonia-lyase (EC 4.3.1.15)	1194	397	397	24	69	75	73	371	60	4e-08
Enterococcus faecalis B1618	1.15735e+06	fig|1157346.3.peg.2382	S9A_02413		Diaminopropionate ammonia-lyase (EC 4.3.1.15)	1194	397	397	24	69	75	73	371	60	4e-08
Enterococcus faecalis B1623	1.15735e+06	fig|1157347.3.peg.2815	S9C_02855		Diaminopropionate ammonia-lyase (EC 4.3.1.15)	1194	397	397	24	69	75	73	371	60	4e-08
Enterococcus faecalis B1678	1.15735e+06	fig|1157348.3.peg.2374	S9E_02421		Diaminopropionate ammonia-lyase (EC 4.3.1.15)	1194	397	397	24	69	75	73	371	60	4e-08
Enterococcus faecalis B1696	1.15735e+06	fig|1157349.3.peg.2302	S9G_02340		Diaminopropionate ammonia-lyase (EC 4.3.1.15)	1194	397	397	24	69	75	73	371	60	4e-08
Enterococcus faecalis B1719	1.15735e+06	fig|1157350.3.peg.2398	S9I_02435		Diaminopropionate ammonia-lyase (EC 4.3.1.15)	1194	397	397	24	69	75	73	371	60	4e-08
Enterococcus faecalis B1734	1.15735e+06	fig|1157351.3.peg.2385	S9K_02405		Diaminopropionate ammonia-lyase (EC 4.3.1.15)	1194	397	397	24	69	75	73	371	60	4e-08
Enterococcus faecalis B1843	1.15735e+06	fig|1157352.3.peg.2385	S9M_02404		Diaminopropionate ammonia-lyase (EC 4.3.1.15)	1194	397	397	24	69	75	73	371	60	4e-08
Enterococcus faecalis B1874	1.15735e+06	fig|1157353.3.peg.2368	S9O_02390		Diaminopropionate ammonia-lyase (EC 4.3.1.15)	1194	397	397	24	69	75	73	371	60	4e-08
Enterococcus faecalis B2255	1.15736e+06	fig|1157355.3.peg.2372	S9S_02399		Diaminopropionate ammonia-lyase (EC 4.3.1.15)	1194	397	397	24	69	75	73	371	60	4e-08
Enterococcus faecalis B2391	1.15736e+06	fig|1157356.3.peg.2375	S9U_02399		Diaminopropionate ammonia-lyase (EC 4.3.1.15)	1194	397	397	24	69	75	73	371	60	4e-08
Enterococcus faecalis B2488	1.15736e+06	fig|1157357.3.peg.2371	S9W_02400		Diaminopropionate ammonia-lyase (EC 4.3.1.15)	1194	397	397	24	69	75	73	371	60	4e-08
Enterococcus faecalis B2535	1.15736e+06	fig|1157358.3.peg.2372	S9Y_02405		Diaminopropionate ammonia-lyase (EC 4.3.1.15)	1194	397	397	24	69	75	73	371	60	4e-08
Enterococcus faecalis B2557	1.15736e+06	fig|1157359.3.peg.2378	SA3_02405		Diaminopropionate ammonia-lyase (EC 4.3.1.15)	1194	397	397	24	69	75	73	371	60	4e-08
Enterococcus faecalis B2593	1.15736e+06	fig|1157360.3.peg.2721	SA5_02767		Diaminopropionate ammonia-lyase (EC 4.3.1.15)	1194	397	397	24	69	75	73	371	60	4e-08
Enterococcus faecalis B3031	1.15736e+06	fig|1157361.3.peg.2376	SA7_02404		Diaminopropionate ammonia-lyase (EC 4.3.1.15)	1194	397	397	24	69	75	73	371	60	4e-08
Enterococcus faecalis B3042	1.15736e+06	fig|1157362.3.peg.2307	SAE_02363		Diaminopropionate ammonia-lyase (EC 4.3.1.15)	1194	397	397	24	69	75	73	371	60	4e-08
Enterococcus faecalis B3053	1.15736e+06	fig|1157363.3.peg.2392	SAQ_02412		Diaminopropionate ammonia-lyase (EC 4.3.1.15)	1194	397	397	24	69	75	73	371	60	4e-08
Enterococcus faecalis B3126	1.15736e+06	fig|1157364.3.peg.2412	SAU_02436		Diaminopropionate ammonia-lyase (EC 4.3.1.15)	1194	397	397	24	69	75	73	371	60	4e-08
Enterococcus faecalis B594	1.15737e+06	fig|1157365.3.peg.2383	SAW_02398		Diaminopropionate ammonia-lyase (EC 4.3.1.15)	1194	397	397	24	69	75	73	371	60	4e-08
Enterococcus faecalis B878	1.15737e+06	fig|1157366.3.peg.2357	SAY_02371		Diaminopropionate ammonia-lyase (EC 4.3.1.15)	1194	397	397	24	69	75	73	371	60	4e-08
Enterococcus faecalis B939	1.15737e+06	fig|1157367.3.peg.2365	SC3_02394		Diaminopropionate ammonia-lyase (EC 4.3.1.15)	1194	397	397	24	69	75	73	371	60	4e-08
Enterococcus faecalis UAA823	1.15737e+06	fig|1157370.3.peg.2387	SC9_02418		Diaminopropionate ammonia-lyase (EC 4.3.1.15)	1194	397	397	24	69	75	73	371	60	4e-08
Enterococcus faecalis B1005	1.15738e+06	fig|1157378.3.peg.2512	SMW_02548		Diaminopropionate ammonia-lyase (EC 4.3.1.15)	1194	397	397	24	69	75	73	371	60	4e-08
Enterococcus faecalis B1138	1.15738e+06	fig|1157379.3.peg.1908	SO1_01921		Diaminopropionate ammonia-lyase (EC 4.3.1.15)	1194	397	397	24	69	75	73	371	60	4e-08
Enterococcus faecalis B1249	1.15738e+06	fig|1157380.3.peg.2685	SO3_02722		Diaminopropionate ammonia-lyase (EC 4.3.1.15)	1194	397	397	24	69	75	73	371	60	4e-08
Enterococcus faecalis B1851	1.15738e+06	fig|1157381.3.peg.2378	SO5_02402		Diaminopropionate ammonia-lyase (EC 4.3.1.15)	1194	397	397	24	69	75	73	371	60	4e-08
Enterococcus faecalis B1933	1.15738e+06	fig|1157383.3.peg.2386	SO9_02401		Diaminopropionate ammonia-lyase (EC 4.3.1.15)	1194	397	397	24	69	75	73	371	60	4e-08
Enterococcus faecalis B2202	1.15738e+06	fig|1157384.3.peg.2374	SOA_02398		Diaminopropionate ammonia-lyase (EC 4.3.1.15)	1194	397	397	24	69	75	73	371	60	4e-08
Enterococcus faecalis B2211	1.15739e+06	fig|1157385.3.peg.2456	SOC_02502		Diaminopropionate ammonia-lyase (EC 4.3.1.15)	1194	397	397	24	69	75	73	371	60	4e-08
Enterococcus faecalis B2277	1.15739e+06	fig|1157386.3.peg.2469	SOE_02499		Diaminopropionate ammonia-lyase (EC 4.3.1.15)	1194	397	397	24	69	75	73	371	60	4e-08
Enterococcus faecalis B2670	1.15739e+06	fig|1157387.3.peg.2370	SOG_02403		Diaminopropionate ammonia-lyase (EC 4.3.1.15)	1194	397	397	24	69	75	73	371	60	4e-08
Enterococcus faecalis B2685	1.15739e+06	fig|1157388.3.peg.2371	SOI_02405		Diaminopropionate ammonia-lyase (EC 4.3.1.15)	1194	397	397	24	69	75	73	371	60	4e-08
Enterococcus faecalis B2687	1.15739e+06	fig|1157389.3.peg.2702	SOK_02751		Diaminopropionate ammonia-lyase (EC 4.3.1.15)	1194	397	397	24	69	75	73	371	60	4e-08
Enterococcus faecalis B2802	1.15739e+06	fig|1157390.3.peg.2462	SOM_02508		Diaminopropionate ammonia-lyase (EC 4.3.1.15)	1194	397	397	24	69	75	73	371	60	4e-08
Enterococcus faecalis B2813	1.15739e+06	fig|1157391.3.peg.2373	SOO_02394		Diaminopropionate ammonia-lyase (EC 4.3.1.15)	1194	397	397	24	69	75	73	371	60	4e-08
Enterococcus faecalis B2864	1.15739e+06	fig|1157392.3.peg.2380	SOQ_02409		Diaminopropionate ammonia-lyase (EC 4.3.1.15)	1194	397	397	24	69	75	73	371	60	4e-08
Enterococcus faecalis B2867	1.15739e+06	fig|1157393.3.peg.2464	SOS_02499		Diaminopropionate ammonia-lyase (EC 4.3.1.15)	1194	397	397	24	69	75	73	371	60	4e-08
Enterococcus faecalis B2949	1.15739e+06	fig|1157394.3.peg.2414	SOU_02441		Diaminopropionate ammonia-lyase (EC 4.3.1.15)	1194	397	397	24	69	75	73	371	60	4e-08
Enterococcus faecalis B3119	1.1574e+06	fig|1157395.3.peg.2457	SOW_02499		Diaminopropionate ammonia-lyase (EC 4.3.1.15)	1194	397	397	24	69	75	73	371	60	4e-08
Enterococcus faecalis B3196	1.1574e+06	fig|1157396.3.peg.2463	SOY_02516		Diaminopropionate ammonia-lyase (EC 4.3.1.15)	1194	397	397	24	69	75	73	371	60	4e-08
Enterococcus faecalis B3286	1.1574e+06	fig|1157397.3.peg.2431	SQ1_02468		Diaminopropionate ammonia-lyase (EC 4.3.1.15)	1194	397	397	24	69	75	73	371	60	4e-08
Enterococcus faecalis B3336	1.1574e+06	fig|1157398.3.peg.2330	SQ3_02363		Diaminopropionate ammonia-lyase (EC 4.3.1.15)	1194	397	397	24	69	75	73	371	60	4e-08
Enterococcus faecalis B4008	1.1574e+06	fig|1157399.3.peg.2469	SQ5_02510		Diaminopropionate ammonia-lyase (EC 4.3.1.15)	1194	397	397	24	69	75	73	371	60	4e-08
Enterococcus faecalis B4018	1.1574e+06	fig|1157400.3.peg.2425	SQ7_02460		Diaminopropionate ammonia-lyase (EC 4.3.1.15)	1194	397	397	24	69	75	73	371	60	4e-08
Enterococcus faecalis B4148	1.1574e+06	fig|1157401.3.peg.2440	SQ9_02489		Diaminopropionate ammonia-lyase (EC 4.3.1.15)	1194	397	397	24	69	75	73	371	60	4e-08
Enterococcus faecalis B4163	1.1574e+06	fig|1157402.3.peg.2787	SQA_02823		Diaminopropionate ammonia-lyase (EC 4.3.1.15)	1194	397	397	24	69	75	73	371	60	4e-08
Enterococcus faecalis B4259	1.1574e+06	fig|1157403.3.peg.2480	SQC_02516		Diaminopropionate ammonia-lyase (EC 4.3.1.15)	1194	397	397	24	69	75	73	371	60	4e-08
Enterococcus faecalis B4267	1.1574e+06	fig|1157404.3.peg.2466	SQE_02509		Diaminopropionate ammonia-lyase (EC 4.3.1.15)	1194	397	397	24	69	75	73	371	60	4e-08
Enterococcus faecalis B4270	1.15741e+06	fig|1157405.3.peg.2357	SQG_02378		Diaminopropionate ammonia-lyase (EC 4.3.1.15)	1194	397	397	24	69	75	73	371	60	4e-08
Enterococcus faecalis B4411	1.15741e+06	fig|1157406.3.peg.2772	SQI_02808		Diaminopropionate ammonia-lyase (EC 4.3.1.15)	1194	397	397	24	69	75	73	371	60	4e-08
Enterococcus faecalis B4568	1.15741e+06	fig|1157407.3.peg.2402	SQK_02422		Diaminopropionate ammonia-lyase (EC 4.3.1.15)	1194	397	397	24	69	75	73	371	60	4e-08
Enterococcus faecalis B4638	1.15741e+06	fig|1157408.3.peg.2372	SQM_02407		Diaminopropionate ammonia-lyase (EC 4.3.1.15)	1194	397	397	24	69	75	73	371	60	4e-08
Enterococcus faecalis B4672	1.15741e+06	fig|1157409.3.peg.2378	SQO_02411		Diaminopropionate ammonia-lyase (EC 4.3.1.15)	1194	397	397	24	69	75	73	371	60	4e-08
Enterococcus faecalis B4674	1.15741e+06	fig|1157410.3.peg.2131	SQQ_02169		Diaminopropionate ammonia-lyase (EC 4.3.1.15)	1194	397	397	24	69	75	73	371	60	4e-08
Enterococcus faecalis B4969	1.15741e+06	fig|1157411.3.peg.2395	SQS_02413		Diaminopropionate ammonia-lyase (EC 4.3.1.15)	1194	397	397	24	69	75	73	371	60	4e-08
Enterococcus faecalis B5076	1.15741e+06	fig|1157412.3.peg.2245	SQU_02274		Diaminopropionate ammonia-lyase (EC 4.3.1.15)	1194	397	397	24	69	75	73	371	60	4e-08
Enterococcus faecalis EnGen0253	1.15854e+06	fig|1158540.3.peg.2119	U9C_02141		Diaminopropionate ammonia-lyase (EC 4.3.1.15)	1194	397	397	24	69	75	73	371	58	2e-07
Enterococcus faecalis UAA948	1.15854e+06	fig|1158542.3.peg.2307	U9G_02348		Diaminopropionate ammonia-lyase (EC 4.3.1.15)	1194	397	397	24	69	75	73	371	58	2e-07
Enterococcus faecalis SF26630	1.15862e+06	fig|1158620.3.peg.2388	UCE_02409		Diaminopropionate ammonia-lyase (EC 4.3.1.15)	1194	397	397	24	69	75	73	371	60	4e-08
Enterococcus faecalis FA2-2	1.15862e+06	fig|1158622.3.peg.2557	UCI_02580		Diaminopropionate ammonia-lyase (EC 4.3.1.15)	1194	397	397	24	69	75	73	371	58	1e-07
Enterococcus faecalis V587	1.15862e+06	fig|1158623.3.peg.2218	UCK_02258		Diaminopropionate ammonia-lyase (EC 4.3.1.15)	1194	397	397	24	69	75	73	371	60	4e-08
Enterococcus faecalis SF19	1.15863e+06	fig|1158629.3.peg.2347	UCW_02394		Diaminopropionate ammonia-lyase (EC 4.3.1.15)	1194	397	397	24	69	75	73	371	60	4e-08
Enterococcus faecalis SF1592	1.15863e+06	fig|1158630.3.peg.2302	UCY_02342		Diaminopropionate ammonia-lyase (EC 4.3.1.15)	1194	397	397	24	69	75	73	371	60	4e-08
Enterococcus faecalis B5035	1.15863e+06	fig|1158632.3.peg.2453	UE3_02491		Diaminopropionate ammonia-lyase (EC 4.3.1.15)	1194	397	397	24	69	75	73	371	60	4e-08
Enterococcus faecalis UAA409	1.15864e+06	fig|1158637.3.peg.2081	UIU_02088		Diaminopropionate ammonia-lyase (EC 4.3.1.15)	1194	397	397	24	69	75	73	371	58	1e-07
Enterococcus faecalis MMH594	1.15865e+06	fig|1158653.5.peg.2383	UKW_02407		Diaminopropionate ammonia-lyase (EC 4.3.1.15)	1194	397	397	24	69	75	73	371	60	4e-08
Enterococcus faecalis EnGen0310 = MMH594	1.15865e+06	fig|1158653.6.peg.30	EFMMH594_00150		Diaminopropionate ammonia-lyase (EC 4.3.1.15)	1194	397	397	24	69	75	73	371	60	4e-08
Enterococcus faecalis SF100	1.15865e+06	fig|1158654.3.peg.2372	UKY_02405		Diaminopropionate ammonia-lyase (EC 4.3.1.15)	1194	397	397	24	69	75	73	371	60	4e-08
Enterococcus faecalis SF370	1.15866e+06	fig|1158655.3.peg.2448	UM3_02499		Diaminopropionate ammonia-lyase (EC 4.3.1.15)	1194	397	397	24	69	75	73	371	60	4e-08
Enterococcus faecalis CH570	1.15866e+06	fig|1158656.3.peg.2385	UM5_02422		Diaminopropionate ammonia-lyase (EC 4.3.1.15)	1194	397	397	24	69	75	73	371	60	4e-08
Enterococcus faecalis T15	1.15867e+06	fig|1158672.3.peg.2134	UO3_02146		Diaminopropionate ammonia-lyase (EC 4.3.1.15)	1194	397	397	24	69	75	73	371	58	2e-07
Enterococcus faecalis E1	1.15867e+06	fig|1158673.3.peg.2154	UO5_02183		Diaminopropionate ammonia-lyase (EC 4.3.1.15)	1194	397	397	24	69	75	73	371	58	2e-07
Enterococcus faecalis RM3817	1.15867e+06	fig|1158674.3.peg.1849	UO7_01869		Diaminopropionate ammonia-lyase (EC 4.3.1.15)	1194	397	397	24	69	75	73	371	58	2e-07
Enterococcus faecalis ATCC 27275	1.15868e+06	fig|1158675.3.peg.2209	UO9_02233		Diaminopropionate ammonia-lyase (EC 4.3.1.15)	1194	397	397	24	69	75	73	371	58	2e-07
Enterococcus faecalis ATCC 27959	1.15868e+06	fig|1158676.3.peg.1850	UOA_01865		Diaminopropionate ammonia-lyase (EC 4.3.1.15)	1194	397	397	24	69	75	73	371	58	2e-07
Enterococcus faecalis DS16	1.15868e+06	fig|1158677.3.peg.2025	UOC_02055		Diaminopropionate ammonia-lyase (EC 4.3.1.15)	1194	397	397	24	69	75	73	371	58	2e-07
Enterococcus faecalis RC73	1.15868e+06	fig|1158678.3.peg.2227	UOE_02248		Diaminopropionate ammonia-lyase (EC 4.3.1.15)	1194	397	397	24	69	75	73	371	58	2e-07
Enterococcus faecalis UAA1489	1.15898e+06	fig|1158976.3.peg.2481	UA9_02521		Diaminopropionate ammonia-lyase (EC 4.3.1.15)	1194	397	397	24	69	75	73	371	60	4e-08
Enterococcus faecalis A-3-1	1.16925e+06	fig|1169246.3.peg.2197	WU1_02206		Diaminopropionate ammonia-lyase (EC 4.3.1.15)	1194	397	397	24	69	75	73	371	58	2e-07
Enterococcus faecalis D1	1.16925e+06	fig|1169247.3.peg.2142	WU9_02159		Diaminopropionate ammonia-lyase (EC 4.3.1.15)	1194	397	397	24	69	75	73	371	58	2e-07
Enterococcus faecalis Merz192	1.16925e+06	fig|1169248.3.peg.2186	WU5_02181		Diaminopropionate ammonia-lyase (EC 4.3.1.15)	1194	397	397	24	69	75	73	371	58	2e-07
Enterococcus faecalis Merz204	1.16925e+06	fig|1169249.3.peg.2134	WU7_02150		Diaminopropionate ammonia-lyase (EC 4.3.1.15)	1194	397	397	24	69	75	73	371	58	2e-07
Enterococcus faecalis Merz89	1.16925e+06	fig|1169250.3.peg.2177	WU3_02200		Diaminopropionate ammonia-lyase (EC 4.3.1.15)	1194	397	397	24	69	75	73	371	58	2e-07
Enterococcus faecalis RMC1	1.1693e+06	fig|1169299.3.peg.2429	WO5_02437		Diaminopropionate ammonia-lyase (EC 4.3.1.15)	1194	397	397	24	69	75	73	371	58	1e-07
Enterococcus faecalis D173	1.16931e+06	fig|1169310.3.peg.2122	WOS_02141		Diaminopropionate ammonia-lyase (EC 4.3.1.15)	1194	397	397	24	69	75	73	371	58	1e-07
Enterococcus faecalis ATCC 10100	1.16931e+06	fig|1169312.3.peg.2242	WOW_02244		Diaminopropionate ammonia-lyase (EC 4.3.1.15)	1194	397	397	24	69	75	73	371	58	2e-07
Enterococcus faecalis SF21520	1.16931e+06	fig|1169313.3.peg.2273	WQ3_02308		Diaminopropionate ammonia-lyase (EC 4.3.1.15)	1194	397	397	24	69	75	73	371	60	4e-08
Enterococcus faecalis TR161	1.16931e+06	fig|1169314.3.peg.2431	WQ5_02463		Diaminopropionate ammonia-lyase (EC 4.3.1.15)	1194	397	397	24	69	75	73	371	60	4e-08
Enterococcus faecalis ATCC 29212	1.20129e+06	fig|1201292.12.peg.2543			Diaminopropionate ammonia-lyase (EC 4.3.1.15)	1194	397	397	24	69	75	73	371	58	2e-07
Enterococcus faecalis D32	1.20611e+06	fig|1206105.3.peg.2166	EFD32_2148		Diaminopropionate ammonia-lyase (EC 4.3.1.15)	1194	397	397	24	69	75	73	371	58	2e-07
Enterococcus faecalis 20.SD.W.06	1.25858e+06	fig|1258582.4.peg.2494	D840_02643		Diaminopropionate ammonia-lyase (EC 4.3.1.15)	1194	397	397	24	69	75	73	371	58	2e-07
Enterococcus faecalis JH2-2	1.32032e+06	fig|1320322.3.peg.2063	O994_02076		Diaminopropionate ammonia-lyase (EC 4.3.1.15)	1194	397	397	24	69	75	73	371	58	1e-07
Enterococcus faecalis 10244	1.32799e+06	fig|1327994.3.peg.2260	EF10244_11515		Diaminopropionate ammonia-lyase (EC 4.3.1.15)	1194	397	397	24	69	75	73	371	60	4e-08
Enterococcus faecalis 918	1.33852e+06	fig|1338519.3.peg.2395	HMPREF2097_02591		Diaminopropionate ammonia-lyase (EC 4.3.1.15)	1194	397	397	24	69	75	73	371	60	4e-08
Enterococcus faecalis BM4654	1.39147e+06	fig|1391469.3.peg.2520	O996_02553		Diaminopropionate ammonia-lyase (EC 4.3.1.15)	1194	397	397	24	69	75	73	371	60	4e-08
Enterococcus faecalis B289	1.39147e+06	fig|1391472.3.peg.1195	P002_01209		Diaminopropionate ammonia-lyase (EC 4.3.1.15)	1194	397	397	24	69	75	73	371	58	2e-07
Enterococcus faecalis B291	1.39147e+06	fig|1391473.3.peg.1977	P003_01998		Diaminopropionate ammonia-lyase (EC 4.3.1.15)	1194	397	397	24	69	75	73	371	58	2e-07
Enterococcus faecalis B292	1.39147e+06	fig|1391474.3.peg.1210	P004_01227		Diaminopropionate ammonia-lyase (EC 4.3.1.15)	1194	397	397	24	69	75	73	371	58	2e-07
Enterococcus faecalis B293	1.39148e+06	fig|1391475.3.peg.1214	P005_01223		Diaminopropionate ammonia-lyase (EC 4.3.1.15)	1194	397	397	24	69	75	73	371	58	2e-07
Enterococcus faecalis B294	1.39148e+06	fig|1391476.3.peg.1151	P006_01158		Diaminopropionate ammonia-lyase (EC 4.3.1.15)	1194	397	397	24	69	75	73	371	58	2e-07
Enterococcus faecalis B302	1.39148e+06	fig|1391478.3.peg.1352	P008_01368		Diaminopropionate ammonia-lyase (EC 4.3.1.15)	1194	397	397	24	69	75	73	371	58	2e-07
Enterococcus faecalis B316	1.39148e+06	fig|1391480.3.peg.1355	P010_01366		Diaminopropionate ammonia-lyase (EC 4.3.1.15)	1194	397	397	24	69	75	73	371	58	2e-07
Enterococcus faecalis B319	1.39148e+06	fig|1391482.3.peg.2117	P012_02137		Diaminopropionate ammonia-lyase (EC 4.3.1.15)	1194	397	397	24	69	75	73	371	58	2e-07
Enterococcus faecalis B324	1.39149e+06	fig|1391485.3.peg.1271	P015_01277		Diaminopropionate ammonia-lyase (EC 4.3.1.15)	1194	397	397	24	69	75	73	371	58	2e-07
Enterococcus faecalis B338	1.39149e+06	fig|1391488.3.peg.2412	P018_02427		Diaminopropionate ammonia-lyase (EC 4.3.1.15)	1194	397	397	24	69	75	73	371	58	2e-07
Enterococcus faecalis B348	1.39149e+06	fig|1391491.3.peg.1897	P021_01911		Diaminopropionate ammonia-lyase (EC 4.3.1.15)	1194	397	397	24	69	75	73	371	58	2e-07
Enterococcus faecalis B363	1.39149e+06	fig|1391493.3.peg.242	P023_00240		Diaminopropionate ammonia-lyase (EC 4.3.1.15)	1194	397	397	24	69	75	73	371	58	2e-07
Enterococcus faecalis B388	1.3915e+06	fig|1391497.3.peg.1363	P027_01375		Diaminopropionate ammonia-lyase (EC 4.3.1.15)	1194	397	397	24	69	75	73	371	60	4e-08
Enterococcus faecalis strain EFC 16/09	1351.59	fig|1351.594.peg.951			Diaminopropionate ammonia-lyase (EC 4.3.1.15)	1194	397	397	27	47	49	73	268	58	2e-07
Enterococcus faecalis MA2	1351.11	fig|1351.112.peg.2200			Diaminopropionate ammonia-lyase (EC 4.3.1.15)	1194	397	397	27	45	48	73	261	58	2e-07
Enterococcus faecalis 1	1351.12	fig|1351.115.peg.499	QI17_01205		Diaminopropionate ammonia-lyase (EC 4.3.1.15)	1194	397	397	27	45	48	73	261	58	2e-07
Enterococcus faecalis 17	1351.12	fig|1351.117.peg.1991	QR18_10365		Diaminopropionate ammonia-lyase (EC 4.3.1.15)	1194	397	397	27	45	48	73	261	58	2e-07
Enterococcus faecalis 18	1351.12	fig|1351.118.peg.1998	QQ23_10400		Diaminopropionate ammonia-lyase (EC 4.3.1.15)	1194	397	397	27	45	48	73	261	58	2e-07
Enterococcus faecalis 32	1351.12	fig|1351.120.peg.2070	QR19_10720		Diaminopropionate ammonia-lyase (EC 4.3.1.15)	1194	397	397	27	45	48	73	261	58	2e-07
Enterococcus faecalis strain NGS-ED-1009	1351.22	fig|1351.220.peg.234			Diaminopropionate ammonia-lyase (EC 4.3.1.15)	1194	397	397	27	45	48	73	261	58	2e-07
Enterococcus faecalis strain 1138_EFLS	1351.22	fig|1351.221.peg.1554			Diaminopropionate ammonia-lyase (EC 4.3.1.15)	1194	397	397	27	45	48	73	261	58	2e-07
Enterococcus faecalis strain 116_EFLS	1351.22	fig|1351.222.peg.1559			Diaminopropionate ammonia-lyase (EC 4.3.1.15)	1194	397	397	27	45	48	73	261	58	2e-07
Enterococcus faecalis strain 1164_EFLS	1351.22	fig|1351.223.peg.1473			Diaminopropionate ammonia-lyase (EC 4.3.1.15)	1194	397	397	27	45	48	73	261	58	2e-07
Enterococcus faecalis strain 1206_EFLS	1351.22	fig|1351.224.peg.2675			Diaminopropionate ammonia-lyase (EC 4.3.1.15)	1194	397	397	27	45	48	73	261	58	2e-07
Enterococcus faecalis strain 1192_EFLS	1351.23	fig|1351.234.peg.958			Diaminopropionate ammonia-lyase (EC 4.3.1.15)	1194	397	397	27	45	48	73	261	58	2e-07
Enterococcus faecalis strain 210_EFLS	1351.24	fig|1351.239.peg.2344			Diaminopropionate ammonia-lyase (EC 4.3.1.15)	1194	397	397	27	45	48	73	261	58	2e-07
Enterococcus faecalis strain 226_EFLS	1351.24	fig|1351.240.peg.2087			Diaminopropionate ammonia-lyase (EC 4.3.1.15)	1194	397	397	27	45	48	73	261	58	2e-07
Enterococcus faecalis strain 254_EFLS	1351.24	fig|1351.241.peg.2490			Diaminopropionate ammonia-lyase (EC 4.3.1.15)	1194	397	397	27	45	48	73	261	58	2e-07
Enterococcus faecalis strain 361_EFLS	1351.24	fig|1351.243.peg.1535			Diaminopropionate ammonia-lyase (EC 4.3.1.15)	1194	397	397	27	45	48	73	261	58	2e-07
Enterococcus faecalis strain 463_EFLS	1351.25	fig|1351.246.peg.2888			Diaminopropionate ammonia-lyase (EC 4.3.1.15)	1194	397	397	27	45	48	73	261	58	2e-07
Enterococcus faecalis strain 556_EFLS	1351.25	fig|1351.247.peg.500			Diaminopropionate ammonia-lyase (EC 4.3.1.15)	1194	397	397	27	45	48	73	261	58	2e-07
Enterococcus faecalis strain 606_EFLS	1351.25	fig|1351.249.peg.170			Diaminopropionate ammonia-lyase (EC 4.3.1.15)	1194	397	397	27	45	48	73	261	58	2e-07
Enterococcus faecalis strain 610_EFLS	1351.25	fig|1351.250.peg.2241			Diaminopropionate ammonia-lyase (EC 4.3.1.15)	1194	397	397	27	45	48	73	261	58	2e-07
Enterococcus faecalis strain 183_EFLS	1351.25	fig|1351.251.peg.1693			Diaminopropionate ammonia-lyase (EC 4.3.1.15)	1194	397	397	27	45	48	73	261	58	2e-07
Enterococcus faecalis strain 222_EFLS	1351.26	fig|1351.256.peg.927			Diaminopropionate ammonia-lyase (EC 4.3.1.15)	1194	397	397	27	45	48	73	261	58	2e-07
Enterococcus faecalis strain 253_EFLS	1351.26	fig|1351.258.peg.1936			Diaminopropionate ammonia-lyase (EC 4.3.1.15)	1194	397	397	27	45	48	73	261	58	2e-07
Enterococcus faecalis strain 26_EFLS	1351.26	fig|1351.261.peg.2094			Diaminopropionate ammonia-lyase (EC 4.3.1.15)	1194	397	397	27	45	48	73	261	58	2e-07
Enterococcus faecalis strain 412_EFLS	1351.26	fig|1351.263.peg.2660			Diaminopropionate ammonia-lyase (EC 4.3.1.15)	1194	397	397	27	45	48	73	261	58	2e-07
Enterococcus faecalis strain 428_EFLS	1351.26	fig|1351.264.peg.2349			Diaminopropionate ammonia-lyase (EC 4.3.1.15)	1194	397	397	27	45	48	73	261	58	2e-07
Enterococcus faecalis strain 533_EFLS	1351.27	fig|1351.265.peg.1853			Diaminopropionate ammonia-lyase (EC 4.3.1.15)	1194	397	397	27	45	48	73	261	58	2e-07
Enterococcus faecalis strain 566.rep1_EFLS	1351.27	fig|1351.266.peg.1009			Diaminopropionate ammonia-lyase (EC 4.3.1.15)	1194	397	397	27	45	48	73	261	58	2e-07
Enterococcus faecalis strain 566.rep2_EFLS	1351.27	fig|1351.267.peg.142			Diaminopropionate ammonia-lyase (EC 4.3.1.15)	1194	397	397	27	45	48	73	261	58	2e-07
Enterococcus faecalis strain 584_EFLS	1351.27	fig|1351.268.peg.2309			Diaminopropionate ammonia-lyase (EC 4.3.1.15)	1194	397	397	27	45	48	73	261	58	2e-07
Enterococcus faecalis strain 600_EFLS	1351.27	fig|1351.269.peg.917			Diaminopropionate ammonia-lyase (EC 4.3.1.15)	1194	397	397	27	45	48	73	261	58	2e-07
Enterococcus faecalis strain 647_EFLS	1351.27	fig|1351.272.peg.2488			Diaminopropionate ammonia-lyase (EC 4.3.1.15)	1194	397	397	27	45	48	73	261	58	2e-07
Enterococcus faecalis strain 664.rep1_EFLS	1351.27	fig|1351.273.peg.241			Diaminopropionate ammonia-lyase (EC 4.3.1.15)	1194	397	397	27	45	48	73	261	58	2e-07
Enterococcus faecalis strain 668_EFLS	1351.27	fig|1351.274.peg.137			Diaminopropionate ammonia-lyase (EC 4.3.1.15)	1194	397	397	27	45	48	73	261	58	2e-07
Enterococcus faecalis strain 679_EFLS	1351.28	fig|1351.275.peg.2817			Diaminopropionate ammonia-lyase (EC 4.3.1.15)	1194	397	397	27	45	48	73	261	58	2e-07
Enterococcus faecalis strain 732_EFLS	1351.28	fig|1351.278.peg.2151			Diaminopropionate ammonia-lyase (EC 4.3.1.15)	1194	397	397	27	45	48	73	261	58	2e-07
Enterococcus faecalis strain 754_EFLS	1351.28	fig|1351.280.peg.1633			Diaminopropionate ammonia-lyase (EC 4.3.1.15)	1194	397	397	27	45	48	73	261	58	2e-07
Enterococcus faecalis strain 864_EFLS	1351.28	fig|1351.281.peg.1268			Diaminopropionate ammonia-lyase (EC 4.3.1.15)	1194	397	397	27	45	48	73	261	58	2e-07
Enterococcus faecalis strain 879_EFLS	1351.28	fig|1351.282.peg.1385			Diaminopropionate ammonia-lyase (EC 4.3.1.15)	1194	397	397	27	45	48	73	261	58	2e-07
Enterococcus faecalis strain 670_EFLS	1351.28	fig|1351.283.peg.2142			Diaminopropionate ammonia-lyase (EC 4.3.1.15)	1194	397	397	27	45	48	73	261	58	2e-07
Enterococcus faecalis strain 687_EFLS	1351.28	fig|1351.284.peg.1235			Diaminopropionate ammonia-lyase (EC 4.3.1.15)	1194	397	397	27	45	48	73	261	58	2e-07
Enterococcus faecalis strain 739_EFLS	1351.29	fig|1351.286.peg.441			Diaminopropionate ammonia-lyase (EC 4.3.1.15)	1194	397	397	27	45	48	73	261	58	2e-07
Enterococcus faecalis strain 876_EFLS	1351.29	fig|1351.287.peg.1874			Diaminopropionate ammonia-lyase (EC 4.3.1.15)	1194	397	397	27	45	48	73	261	58	2e-07
Enterococcus faecalis strain 905_EFLS	1351.29	fig|1351.288.peg.2286			Diaminopropionate ammonia-lyase (EC 4.3.1.15)	1194	397	397	27	45	48	73	261	58	2e-07
Enterococcus faecalis strain 903_EFLS	1351.29	fig|1351.290.peg.534			Diaminopropionate ammonia-lyase (EC 4.3.1.15)	1194	397	397	27	45	48	73	261	58	2e-07
Enterococcus faecalis strain 922_EFLS	1351.29	fig|1351.291.peg.338			Diaminopropionate ammonia-lyase (EC 4.3.1.15)	1194	397	397	27	45	48	73	261	58	2e-07
Enterococcus faecalis strain 949_EFLS	1351.29	fig|1351.292.peg.297			Diaminopropionate ammonia-lyase (EC 4.3.1.15)	1194	397	397	27	45	48	73	261	58	2e-07
Enterococcus faecalis strain 983_EFLS	1351.29	fig|1351.293.peg.100			Diaminopropionate ammonia-lyase (EC 4.3.1.15)	1194	397	397	27	45	48	73	261	58	2e-07
Enterococcus faecalis strain 920_EFLS	1351.29	fig|1351.294.peg.1796			Diaminopropionate ammonia-lyase (EC 4.3.1.15)	1194	397	397	27	45	48	73	261	58	2e-07
Enterococcus faecalis strain XJ05	1351.3	fig|1351.295.peg.1805	VS87_08910		Diaminopropionate ammonia-lyase (EC 4.3.1.15)	1194	397	397	27	45	48	73	261	58	2e-07
Enterococcus faecalis strain P8-1	1351.3	fig|1351.296.peg.1408			Diaminopropionate ammonia-lyase (EC 4.3.1.15)	1194	397	397	27	45	48	73	261	58	2e-07
Enterococcus faecalis strain 923_EFLS	1351.3	fig|1351.298.peg.1231			Diaminopropionate ammonia-lyase (EC 4.3.1.15)	1194	397	397	27	45	48	73	261	58	2e-07
Enterococcus faecalis strain CBA7120	1351.37	fig|1351.374.peg.2389			Diaminopropionate ammonia-lyase (EC 4.3.1.15)	1194	397	397	27	45	48	73	261	58	2e-07
Enterococcus faecalis strain UCD-PD3	1351.38		A8L52_00460		diaminopropionate ammonia-lyase	1194	397	397	27	45	48	73	261	58	2e-07
Enterococcus faecalis strain UCD-PD3	1351.38	fig|1351.383.peg.92	A8L52_00460		Diaminopropionate ammonia-lyase (EC 4.3.1.15)	1194	397	397	27	45	48	73	261	58	2e-07
Enterococcus faecalis strain Ef_S1_05	1351.38	fig|1351.384.peg.203			Diaminopropionate ammonia-lyase (EC 4.3.1.15)	1194	397	397	27	45	48	73	261	58	2e-07
Enterococcus faecalis strain Ef_S1_01	1351.38	fig|1351.385.peg.1614			Diaminopropionate ammonia-lyase (EC 4.3.1.15)	1194	397	397	27	45	48	73	261	58	2e-07
Enterococcus faecalis strain KB1	1351.39		A4V06_11790		PLP-dependent lyase/thiolase	1194	397	397	27	45	48	73	261	58	2e-07
Enterococcus faecalis strain KB1	1351.39	fig|1351.389.peg.2419	A4V06_11790		Diaminopropionate ammonia-lyase (EC 4.3.1.15)	1194	397	397	27	45	48	73	261	58	2e-07
Enterococcus faecalis strain CG_E	1351.41	fig|1351.413.peg.181	ENFAE_01710	dpaL	Diaminopropionate ammonia-lyase (EC 4.3.1.15)	1194	397	397	27	45	48	73	261	58	2e-07
Enterococcus faecalis strain Enfs51	1351.41	fig|1351.414.peg.211	BHU49_11000		Diaminopropionate ammonia-lyase (EC 4.3.1.15)	1194	397	397	27	45	48	73	261	58	2e-07
Enterococcus faecalis strain VTM1R91	1351.41	fig|1351.415.peg.685	SAMN04487774_10496		Diaminopropionate ammonia-lyase (EC 4.3.1.15)	1194	397	397	27	45	48	73	261	58	2e-07
Enterococcus faecalis strain L9	1351.43	fig|1351.433.peg.1975	BMT03_10030		Diaminopropionate ammonia-lyase (EC 4.3.1.15)	1194	397	397	27	45	48	73	261	58	2e-07
Enterococcus faecalis strain ST55:13	1351.43	fig|1351.434.peg.1256	BEH82_06250		Diaminopropionate ammonia-lyase (EC 4.3.1.15)	1194	397	397	27	45	48	73	261	58	2e-07
Enterococcus faecalis strain ST4:1	1351.43	fig|1351.435.peg.723	BEH80_03315		Diaminopropionate ammonia-lyase (EC 4.3.1.15)	1194	397	397	27	45	48	73	261	58	2e-07
Enterococcus faecalis strain ST4:12	1351.44	fig|1351.436.peg.623	BEH81_02835		Diaminopropionate ammonia-lyase (EC 4.3.1.15)	1194	397	397	27	45	48	73	261	58	2e-07
Enterococcus faecalis strain L12	1351.44	fig|1351.437.peg.1956	BSG25_09945		Diaminopropionate ammonia-lyase (EC 4.3.1.15)	1194	397	397	27	45	48	73	261	58	2e-07
Enterococcus faecalis strain 0113A_36_17	1351.44	fig|1351.439.peg.2153			Diaminopropionate ammonia-lyase (EC 4.3.1.15)	1194	397	397	27	45	48	73	261	58	2e-07
Enterococcus faecalis strain 0519A_37_406	1351.44	fig|1351.440.peg.809			Diaminopropionate ammonia-lyase (EC 4.3.1.15)	1194	397	397	27	45	48	73	261	58	2e-07
Enterococcus faecalis strain Hp_74-d1	1351.45	fig|1351.452.peg.789			Diaminopropionate ammonia-lyase (EC 4.3.1.15)	1194	397	397	27	45	48	73	261	58	2e-07
Enterococcus faecalis strain Hp_74-d5	1351.45	fig|1351.453.peg.991			Diaminopropionate ammonia-lyase (EC 4.3.1.15)	1194	397	397	27	45	48	73	261	58	2e-07
Enterococcus faecalis strain Hp_74-d1	1351.45	fig|1351.455.peg.3051			Diaminopropionate ammonia-lyase (EC 4.3.1.15)	1194	397	397	27	45	48	73	261	58	2e-07
Enterococcus faecalis strain Hp_74-d5	1351.46	fig|1351.456.peg.1038			Diaminopropionate ammonia-lyase (EC 4.3.1.15)	1194	397	397	27	45	48	73	261	58	2e-07
Enterococcus faecalis strain PM01	1351.46	fig|1351.462.peg.120	BUT60_00610		Diaminopropionate ammonia-lyase (EC 4.3.1.15)	1194	397	397	27	45	48	73	261	58	2e-07
Enterococcus faecalis strain AMB05	1351.46	fig|1351.463.peg.1188	A9R08_05980		Diaminopropionate ammonia-lyase (EC 4.3.1.15)	1194	397	397	27	45	48	73	261	58	2e-07
Enterococcus faecalis strain CLB21560	1351.5	fig|1351.496.peg.2386	BZG32_12175		Diaminopropionate ammonia-lyase (EC 4.3.1.15)	1194	397	397	27	45	48	73	261	58	2e-07
Enterococcus faecalis strain F	1351.5	fig|1351.498.peg.500			Diaminopropionate ammonia-lyase (EC 4.3.1.15)	1194	397	397	27	45	48	73	261	58	2e-07
Enterococcus faecalis strain Enfs85	1351.5	fig|1351.499.peg.2711	BHU74_07095		Diaminopropionate ammonia-lyase (EC 4.3.1.15)	1194	397	397	27	45	48	73	261	58	2e-07
Enterococcus faecalis strain P.En218	1351.5	fig|1351.500.peg.1367	BHU77_01545		Diaminopropionate ammonia-lyase (EC 4.3.1.15)	1194	397	397	27	45	48	73	261	58	2e-07
Enterococcus faecalis strain Enfs94	1351.5	fig|1351.501.peg.376	BHU75_05675		Diaminopropionate ammonia-lyase (EC 4.3.1.15)	1194	397	397	27	45	48	73	261	58	2e-07
Enterococcus faecalis strain P. En090	1351.5	fig|1351.503.peg.1167	BHU76_10695		Diaminopropionate ammonia-lyase (EC 4.3.1.15)	1194	397	397	27	45	48	73	261	58	2e-07
Enterococcus faecalis strain F1213D 146	1351.51	fig|1351.513.peg.1049	BH746_05225		Diaminopropionate ammonia-lyase (EC 4.3.1.15)	1194	397	397	27	45	48	73	261	58	2e-07
Enterococcus faecalis strain ATCC BAA-2128	1351.51	fig|1351.514.peg.850	B6A11_03365		Diaminopropionate ammonia-lyase (EC 4.3.1.15)	1194	397	397	27	45	48	73	261	58	2e-07
Enterococcus faecalis strain ZHOU_T10_3	1351.52	fig|1351.515.peg.2668	SP66_03215		Diaminopropionate ammonia-lyase (EC 4.3.1.15)	1194	397	397	27	45	48	73	261	58	2e-07
Enterococcus faecalis strain ZHOU_T60_1	1351.52	fig|1351.516.peg.2473	SP65_03860		Diaminopropionate ammonia-lyase (EC 4.3.1.15)	1194	397	397	27	45	48	73	261	58	2e-07
Enterococcus faecalis strain HS5152	1351.52	fig|1351.517.peg.955	HS5152_0949		Diaminopropionate ammonia-lyase (EC 4.3.1.15)	1194	397	397	27	45	48	73	261	58	2e-07
Enterococcus faecalis strain NM31-3	1351.52	fig|1351.518.peg.85	EFNM313_0085		Diaminopropionate ammonia-lyase (EC 4.3.1.15)	1194	397	397	27	45	48	73	261	58	2e-07
Enterococcus faecalis strain HS5302	1351.52	fig|1351.520.peg.767	HS5302_0760		Diaminopropionate ammonia-lyase (EC 4.3.1.15)	1194	397	397	27	45	48	73	261	58	2e-07
Enterococcus faecalis strain NM15-4	1351.52	fig|1351.522.peg.314	NM154_0311		Diaminopropionate ammonia-lyase (EC 4.3.1.15)	1194	397	397	27	45	48	73	261	58	2e-07
Enterococcus faecalis strain QH29-4	1351.52	fig|1351.524.peg.1473	QH294_1461		Diaminopropionate ammonia-lyase (EC 4.3.1.15)	1194	397	397	27	45	48	73	261	58	2e-07
Enterococcus faecalis strain YM11-6	1351.53	fig|1351.529.peg.235	YM116_0233		Diaminopropionate ammonia-lyase (EC 4.3.1.15)	1194	397	397	27	45	48	73	261	58	2e-07
Enterococcus faecalis strain S15	1351.54	fig|1351.535.peg.2797	B6E65_01985		Diaminopropionate ammonia-lyase (EC 4.3.1.15)	1194	397	397	27	45	48	73	261	58	2e-07
Enterococcus faecalis strain 11D3_DIV0676	1351.54	fig|1351.539.peg.226	A5835_000228		Diaminopropionate ammonia-lyase (EC 4.3.1.15)	1194	397	397	27	45	48	73	261	58	2e-07
Enterococcus faecalis strain 11D3_DIV0676_a	1351.54	fig|1351.540.peg.2154	A5862_002135		Diaminopropionate ammonia-lyase (EC 4.3.1.15)	1194	397	397	27	45	48	73	261	58	2e-07
Enterococcus faecalis strain 9A2_4861	1351.54	fig|1351.541.peg.1704	A5795_001706		Diaminopropionate ammonia-lyase (EC 4.3.1.15)	1194	397	397	27	45	48	73	261	58	2e-07
Enterococcus faecalis strain 9F2_4866	1351.54	fig|1351.542.peg.567	A5797_000553		Diaminopropionate ammonia-lyase (EC 4.3.1.15)	1194	397	397	27	45	48	73	261	58	2e-07
Enterococcus faecalis strain 8A4_DIV03286	1351.54	fig|1351.544.peg.1242	A5823_001243		Diaminopropionate ammonia-lyase (EC 4.3.1.15)	1194	397	397	27	45	48	73	261	58	2e-07
Enterococcus faecalis strain FDAARGOS_339	1351.56	fig|1351.555.peg.2664	CEQ17_13195	dpaL	Diaminopropionate ammonia-lyase (EC 4.3.1.15)	1194	397	397	27	45	48	73	261	58	2e-07
Enterococcus faecalis strain FDAARGOS_338	1351.56	fig|1351.556.peg.2753	CEQ16_13320	dpaL	Diaminopropionate ammonia-lyase (EC 4.3.1.15)	1194	397	397	27	45	48	73	261	58	2e-07
Enterococcus faecalis strain IBUN9046YE	1351.59	fig|1351.590.peg.272	B7D91_03300		Diaminopropionate ammonia-lyase (EC 4.3.1.15)	1194	397	397	27	45	48	73	261	58	2e-07
Enterococcus faecalis strain H25	1351.59	fig|1351.593.peg.1642			Diaminopropionate ammonia-lyase (EC 4.3.1.15)	1194	397	397	27	45	48	73	261	58	2e-07
Enterococcus faecalis strain UBA1299	1351.6	fig|1351.595.peg.868			Diaminopropionate ammonia-lyase (EC 4.3.1.15)	1194	397	397	27	45	48	73	261	58	2e-07
Enterococcus faecalis strain UBA1501	1351.6	fig|1351.596.peg.2103			Diaminopropionate ammonia-lyase (EC 4.3.1.15)	1194	397	397	27	45	48	73	261	58	2e-07
Enterococcus faecalis strain KB1	1351.6	fig|1351.597.peg.1257	ADH73_06290	dpaL	Diaminopropionate ammonia-lyase (EC 4.3.1.15)	1194	397	397	27	45	48	73	261	58	2e-07
Enterococcus faecalis strain 12_Tun	1351.6	fig|1351.598.peg.1419	CBL16_06395		Diaminopropionate ammonia-lyase (EC 4.3.1.15)	1194	397	397	27	45	48	73	261	58	2e-07
Enterococcus faecalis strain UBA4394	1351.63	fig|1351.635.peg.2408			Diaminopropionate ammonia-lyase (EC 4.3.1.15)	1194	397	397	27	45	48	73	261	58	2e-07
Enterococcus faecalis strain UBA4961	1351.64	fig|1351.636.peg.914			Diaminopropionate ammonia-lyase (EC 4.3.1.15)	1194	397	397	27	45	48	73	261	58	2e-07
Enterococcus faecalis strain UBA5708	1351.64	fig|1351.639.peg.2348			Diaminopropionate ammonia-lyase (EC 4.3.1.15)	1194	397	397	27	45	48	73	261	58	2e-07
Enterococcus faecalis strain UBA5642	1351.64	fig|1351.640.peg.241			Diaminopropionate ammonia-lyase (EC 4.3.1.15)	1194	397	397	27	45	48	73	261	58	2e-07
Enterococcus faecalis strain UBA5875	1351.64	fig|1351.641.peg.2217			Diaminopropionate ammonia-lyase (EC 4.3.1.15)	1194	397	397	27	45	48	73	261	58	2e-07
Enterococcus faecalis strain UBA6289	1351.64	fig|1351.642.peg.666			Diaminopropionate ammonia-lyase (EC 4.3.1.15)	1194	397	397	27	45	48	73	261	58	2e-07
Enterococcus faecalis strain UBA6756	1351.64	fig|1351.644.peg.528			Diaminopropionate ammonia-lyase (EC 4.3.1.15)	1194	397	397	27	45	48	73	261	58	2e-07
Enterococcus faecalis strain UBA7717	1351.65	fig|1351.653.peg.36			Diaminopropionate ammonia-lyase (EC 4.3.1.15)	1194	397	397	27	45	48	73	261	58	2e-07
Enterococcus faecalis strain 24FS	1351.69	fig|1351.689.peg.1410	CUJ82_03610	dpaL	Diaminopropionate ammonia-lyase (EC 4.3.1.15)	1194	397	397	27	45	48	73	261	58	2e-07
Enterococcus faecalis strain C6	1351.69	fig|1351.690.peg.395			Diaminopropionate ammonia-lyase (EC 4.3.1.15)	1194	397	397	27	45	48	73	261	58	2e-07
Enterococcus faecalis strain C6	1351.69	fig|1351.693.peg.1121			Diaminopropionate ammonia-lyase (EC 4.3.1.15)	1194	397	397	27	45	48	73	261	58	2e-07
Enterococcus faecalis strain 336	1351.77	fig|1351.773.peg.1727	CYR78_11185	dpaL	Diaminopropionate ammonia-lyase (EC 4.3.1.15)	1194	397	397	27	45	48	73	261	58	2e-07
Enterococcus faecalis strain VK1	1351.77	fig|1351.774.peg.709	CYR81_05255	dpaL	Diaminopropionate ammonia-lyase (EC 4.3.1.15)	1194	397	397	27	45	48	73	261	58	2e-07
Enterococcus faecalis strain UMB0048	1351.78	fig|1351.775.peg.362	CYJ51_01800	dpaL	Diaminopropionate ammonia-lyase (EC 4.3.1.15)	1194	397	397	27	45	48	73	261	58	2e-07
Enterococcus faecalis strain UMB0891	1351.78	fig|1351.776.peg.1439	CYJ50_05530	dpaL	Diaminopropionate ammonia-lyase (EC 4.3.1.15)	1194	397	397	27	45	48	73	261	58	2e-07
Enterococcus faecalis strain CVM N59592F	1351.78	fig|1351.777.peg.728	CUM81_02080	dpaL	Diaminopropionate ammonia-lyase (EC 4.3.1.15)	1194	397	397	27	45	48	73	261	58	2e-07
Enterococcus faecalis strain CVM N59600F	1351.78	fig|1351.778.peg.1227	CUM83_05710	dpaL	Diaminopropionate ammonia-lyase (EC 4.3.1.15)	1194	397	397	27	45	48	73	261	58	2e-07
Enterococcus faecalis strain CVM N60268F	1351.78	fig|1351.783.peg.1707	CUN29_00405	dpaL	Diaminopropionate ammonia-lyase (EC 4.3.1.15)	1194	397	397	27	45	48	73	261	58	2e-07
Enterococcus faecalis strain CVM N60280F	1351.78	fig|1351.784.peg.348	CUN31_02175	dpaL	Diaminopropionate ammonia-lyase (EC 4.3.1.15)	1194	397	397	27	45	48	73	261	58	2e-07
Enterococcus faecalis strain CVM N59963F	1351.79	fig|1351.785.peg.1330	CUN13_07595	dpaL	Diaminopropionate ammonia-lyase (EC 4.3.1.15)	1194	397	397	27	45	48	73	261	58	2e-07
Enterococcus faecalis strain CVM N59959F	1351.79	fig|1351.786.peg.872	CUN12_06165	dpaL	Diaminopropionate ammonia-lyase (EC 4.3.1.15)	1194	397	397	27	45	48	73	261	58	2e-07
Enterococcus faecalis strain CVM N60114F	1351.79	fig|1351.787.peg.912	CUN23_07695	dpaL	Diaminopropionate ammonia-lyase (EC 4.3.1.15)	1194	397	397	27	45	48	73	261	58	2e-07
Enterococcus faecalis strain CVM N60063F	1351.79	fig|1351.789.peg.1989	CUN21_10990	dpaL	Diaminopropionate ammonia-lyase (EC 4.3.1.15)	1194	397	397	27	45	48	73	261	58	2e-07
Enterococcus faecalis strain CVM N59689F	1351.79	fig|1351.791.peg.776	CUM91_04235	dpaL	Diaminopropionate ammonia-lyase (EC 4.3.1.15)	1194	397	397	27	45	48	73	261	58	2e-07
Enterococcus faecalis strain CVM N59611F	1351.79	fig|1351.792.peg.1866	CUM86_10830	dpaL	Diaminopropionate ammonia-lyase (EC 4.3.1.15)	1194	397	397	27	45	48	73	261	58	2e-07
Enterococcus faecalis strain CVM N59845F	1351.79	fig|1351.793.peg.1655	CUN00_07535	dpaL	Diaminopropionate ammonia-lyase (EC 4.3.1.15)	1194	397	397	27	45	48	73	261	58	2e-07
Enterococcus faecalis strain CVM N59841F	1351.79	fig|1351.794.peg.584	CUM99_03820	dpaL	Diaminopropionate ammonia-lyase (EC 4.3.1.15)	1194	397	397	27	45	48	73	261	58	2e-07
Enterococcus faecalis strain CVM N59646F	1351.8	fig|1351.795.peg.1694	CUM89_07085	dpaL	Diaminopropionate ammonia-lyase (EC 4.3.1.15)	1194	397	397	27	45	48	73	261	58	2e-07
Enterococcus faecalis strain CVM N59836F	1351.8	fig|1351.796.peg.775	CUM98_07425	dpaL	Diaminopropionate ammonia-lyase (EC 4.3.1.15)	1194	397	397	27	45	48	73	261	58	2e-07
Enterococcus faecalis strain CVM N59910F	1351.8	fig|1351.797.peg.2330	CUN07_12200	dpaL	Diaminopropionate ammonia-lyase (EC 4.3.1.15)	1194	397	397	27	45	48	73	261	58	2e-07
Enterococcus faecalis strain CVM N59936F	1351.8	fig|1351.798.peg.1389	CUN08_00895	dpaL	Diaminopropionate ammonia-lyase (EC 4.3.1.15)	1194	397	397	27	45	48	73	261	58	2e-07
Enterococcus faecalis strain CVM N59862F	1351.8	fig|1351.800.peg.2620	CUN03_01320	dpaL	Diaminopropionate ammonia-lyase (EC 4.3.1.15)	1194	397	397	27	45	48	73	261	58	2e-07
Enterococcus faecalis strain CVM N59860F	1351.8	fig|1351.801.peg.2749	CUN02_01565	dpaL	Diaminopropionate ammonia-lyase (EC 4.3.1.15)	1194	397	397	27	45	48	73	261	58	2e-07
Enterococcus faecalis strain CVM N59847F	1351.8	fig|1351.802.peg.3160	CUN01_01420	dpaL	Diaminopropionate ammonia-lyase (EC 4.3.1.15)	1194	397	397	27	45	48	73	261	58	2e-07
Enterococcus faecalis strain CVM N60440F	1351.8	fig|1351.803.peg.1282	CUN42_07490	dpaL	Diaminopropionate ammonia-lyase (EC 4.3.1.15)	1194	397	397	27	45	48	73	261	58	2e-07
Enterococcus faecalis strain CVM N59591F	1351.81	fig|1351.805.peg.259	CUM80_03785	dpaL	Diaminopropionate ammonia-lyase (EC 4.3.1.15)	1194	397	397	27	45	48	73	261	58	2e-07
Enterococcus faecalis strain CVM N59555F	1351.81	fig|1351.806.peg.2093	CUM75_10060	dpaL	Diaminopropionate ammonia-lyase (EC 4.3.1.15)	1194	397	397	27	45	48	73	261	58	2e-07
Enterococcus faecalis strain CVM N59550F	1351.81	fig|1351.808.peg.1113	CUM73_06240	dpaL	Diaminopropionate ammonia-lyase (EC 4.3.1.15)	1194	397	397	27	45	48	73	261	58	2e-07
Enterococcus faecalis strain CVM N59554F	1351.81	fig|1351.809.peg.1842	CUM74_11495	dpaL	Diaminopropionate ammonia-lyase (EC 4.3.1.15)	1194	397	397	27	45	48	73	261	58	2e-07
Enterococcus faecalis strain CVM N59509F	1351.81	fig|1351.810.peg.1347	CUM66_08185	dpaL	Diaminopropionate ammonia-lyase (EC 4.3.1.15)	1194	397	397	27	45	48	73	261	58	2e-07
Enterococcus faecalis strain CVM N59508F	1351.81	fig|1351.811.peg.1264	CUM65_09145	dpaL	Diaminopropionate ammonia-lyase (EC 4.3.1.15)	1194	397	397	27	45	48	73	261	58	2e-07
Enterococcus faecalis strain CVM N59505F	1351.81	fig|1351.812.peg.402	CUM64_03665	dpaL	Diaminopropionate ammonia-lyase (EC 4.3.1.15)	1194	397	397	27	45	48	73	261	58	2e-07
Enterococcus faecalis strain CVM N59491F	1351.81	fig|1351.813.peg.159	CUM60_00800	dpaL	Diaminopropionate ammonia-lyase (EC 4.3.1.15)	1194	397	397	27	45	48	73	261	58	2e-07
Enterococcus faecalis strain CVM N59462F	1351.82	fig|1351.815.peg.534	CUM56_06610	dpaL	Diaminopropionate ammonia-lyase (EC 4.3.1.15)	1194	397	397	27	45	48	73	261	58	2e-07
Enterococcus faecalis strain CVM N59457F	1351.82	fig|1351.816.peg.474	CUM54_03860	dpaL	Diaminopropionate ammonia-lyase (EC 4.3.1.15)	1194	397	397	27	45	48	73	261	58	2e-07
Enterococcus faecalis strain CVM N59458F	1351.82	fig|1351.817.peg.325	CUM55_02500	dpaL	Diaminopropionate ammonia-lyase (EC 4.3.1.15)	1194	397	397	27	45	48	73	261	58	2e-07
Enterococcus faecalis strain CVM N59455F	1351.82	fig|1351.818.peg.223	CUM53_02195	dpaL	Diaminopropionate ammonia-lyase (EC 4.3.1.15)	1194	397	397	27	45	48	73	261	58	2e-07
Enterococcus faecalis strain CVM N59454F	1351.82	fig|1351.819.peg.2895	CUM52_03700	dpaL	Diaminopropionate ammonia-lyase (EC 4.3.1.15)	1194	397	397	27	45	48	73	261	58	2e-07
Enterococcus faecalis strain CVM N59420F	1351.82	fig|1351.820.peg.2746	CUM49_02280	dpaL	Diaminopropionate ammonia-lyase (EC 4.3.1.15)	1194	397	397	27	45	48	73	261	58	2e-07
Enterococcus faecalis strain CVM N59409F	1351.82	fig|1351.821.peg.1743	CUM48_10830	dpaL	Diaminopropionate ammonia-lyase (EC 4.3.1.15)	1194	397	397	27	45	48	73	261	58	2e-07
Enterococcus faecalis strain CVM N59606F	1351.82	fig|1351.822.peg.1190	CUM84_06915	dpaL	Diaminopropionate ammonia-lyase (EC 4.3.1.15)	1194	397	397	27	45	48	73	261	58	2e-07
Enterococcus faecalis strain CVM N59544F	1351.82	fig|1351.823.peg.525	CUM71_03850	dpaL	Diaminopropionate ammonia-lyase (EC 4.3.1.15)	1194	397	397	27	45	48	73	261	58	2e-07
Enterococcus faecalis strain CVM N52648	1351.83	fig|1351.826.peg.1472	CUS26_01245	dpaL	Diaminopropionate ammonia-lyase (EC 4.3.1.15)	1194	397	397	27	45	48	73	261	58	2e-07
Enterococcus faecalis strain CVM N52623	1351.83	fig|1351.827.peg.1158	CUS13_00675	dpaL	Diaminopropionate ammonia-lyase (EC 4.3.1.15)	1194	397	397	27	45	48	73	261	58	2e-07
Enterococcus faecalis strain CVM N52564	1351.83	fig|1351.829.peg.1967	CUS05_10025	dpaL	Diaminopropionate ammonia-lyase (EC 4.3.1.15)	1194	397	397	27	45	48	73	261	58	2e-07
Enterococcus faecalis strain CVM N52469	1351.83	fig|1351.830.peg.1732	CUS08_08010	dpaL	Diaminopropionate ammonia-lyase (EC 4.3.1.15)	1194	397	397	27	45	48	73	261	58	2e-07
Enterococcus faecalis strain CVM N52454	1351.83	fig|1351.832.peg.610	CUS32_03165	dpaL	Diaminopropionate ammonia-lyase (EC 4.3.1.15)	1194	397	397	27	45	48	73	261	58	2e-07
Enterococcus faecalis strain CVM N55725	1351.83	fig|1351.833.peg.1528	CUT01_10505	dpaL	Diaminopropionate ammonia-lyase (EC 4.3.1.15)	1194	397	397	27	45	48	73	261	58	2e-07
Enterococcus faecalis strain CVM N55724	1351.84	fig|1351.835.peg.654	CUT00_06345	dpaL	Diaminopropionate ammonia-lyase (EC 4.3.1.15)	1194	397	397	27	45	48	73	261	58	2e-07
Enterococcus faecalis strain CVM N55268	1351.84	fig|1351.837.peg.1534	CUS91_08845	dpaL	Diaminopropionate ammonia-lyase (EC 4.3.1.15)	1194	397	397	27	45	48	73	261	58	2e-07
Enterococcus faecalis strain CVM N55753	1351.84	fig|1351.839.peg.96	CUT03_00495	dpaL	Diaminopropionate ammonia-lyase (EC 4.3.1.15)	1194	397	397	27	45	48	73	261	58	2e-07
Enterococcus faecalis strain CVM N55240	1351.84	fig|1351.840.peg.1651	CUS88_09230	dpaL	Diaminopropionate ammonia-lyase (EC 4.3.1.15)	1194	397	397	27	45	48	73	261	58	2e-07
Enterococcus faecalis strain CVM N55181	1351.84	fig|1351.841.peg.755	CUS85_05200	dpaL	Diaminopropionate ammonia-lyase (EC 4.3.1.15)	1194	397	397	27	45	48	73	261	58	2e-07
Enterococcus faecalis strain CVM N55119	1351.84	fig|1351.842.peg.67	CUS84_00335	dpaL	Diaminopropionate ammonia-lyase (EC 4.3.1.15)	1194	397	397	27	45	48	73	261	58	2e-07
Enterococcus faecalis strain CVM N55113	1351.84	fig|1351.844.peg.532	CUS83_03135	dpaL	Diaminopropionate ammonia-lyase (EC 4.3.1.15)	1194	397	397	27	45	48	73	261	58	2e-07
Enterococcus faecalis strain CVM N55106	1351.85	fig|1351.845.peg.2023	CUS82_11790	dpaL	Diaminopropionate ammonia-lyase (EC 4.3.1.15)	1194	397	397	27	45	48	73	261	58	2e-07
Enterococcus faecalis strain CVM N54595	1351.85	fig|1351.846.peg.1690	CUS76_09770	dpaL	Diaminopropionate ammonia-lyase (EC 4.3.1.15)	1194	397	397	27	45	48	73	261	58	2e-07
Enterococcus faecalis strain CVM N54576	1351.85	fig|1351.848.peg.856	CUS74_04870	dpaL	Diaminopropionate ammonia-lyase (EC 4.3.1.15)	1194	397	397	27	45	48	73	261	58	2e-07
Enterococcus faecalis strain CVM N54553	1351.85	fig|1351.850.peg.1376	CUS69_07950	dpaL	Diaminopropionate ammonia-lyase (EC 4.3.1.15)	1194	397	397	27	45	48	73	261	58	2e-07
Enterococcus faecalis strain CVM N54156	1351.85	fig|1351.852.peg.920	CUS61_06475	dpaL	Diaminopropionate ammonia-lyase (EC 4.3.1.15)	1194	397	397	27	45	48	73	261	58	2e-07
Enterococcus faecalis strain CVM N54118	1351.85	fig|1351.853.peg.549	CUS56_03495	dpaL	Diaminopropionate ammonia-lyase (EC 4.3.1.15)	1194	397	397	27	45	48	73	261	58	2e-07
Enterococcus faecalis strain CVM N53761	1351.85	fig|1351.854.peg.877	CUS49_06385	dpaL	Diaminopropionate ammonia-lyase (EC 4.3.1.15)	1194	397	397	27	45	48	73	261	58	2e-07
Enterococcus faecalis strain CVM N53766	1351.86	fig|1351.855.peg.836	CUS50_06095	dpaL	Diaminopropionate ammonia-lyase (EC 4.3.1.15)	1194	397	397	27	45	48	73	261	58	2e-07
Enterococcus faecalis strain CVM N53661	1351.86	fig|1351.856.peg.139	CUS47_02180	dpaL	Diaminopropionate ammonia-lyase (EC 4.3.1.15)	1194	397	397	27	45	48	73	261	58	2e-07
Enterococcus faecalis strain CVM N53457	1351.86	fig|1351.857.peg.1658	CUS42_09860	dpaL	Diaminopropionate ammonia-lyase (EC 4.3.1.15)	1194	397	397	27	45	48	73	261	58	2e-07
Enterococcus faecalis strain CVM N53453	1351.86	fig|1351.858.peg.1928	CUS41_12795	dpaL	Diaminopropionate ammonia-lyase (EC 4.3.1.15)	1194	397	397	27	45	48	73	261	58	2e-07
Enterococcus faecalis strain CVM N53434	1351.86	fig|1351.859.peg.1155	CUS18_01305	dpaL	Diaminopropionate ammonia-lyase (EC 4.3.1.15)	1194	397	397	27	45	48	73	261	58	2e-07
Enterococcus faecalis strain CVM N53418	1351.86	fig|1351.861.peg.2698	CUS25_00900	dpaL	Diaminopropionate ammonia-lyase (EC 4.3.1.15)	1194	397	397	27	45	48	73	261	58	2e-07
Enterococcus faecalis strain CVM N52789	1351.86	fig|1351.863.peg.2993	CUS01_08835	dpaL	Diaminopropionate ammonia-lyase (EC 4.3.1.15)	1194	397	397	27	45	48	73	261	58	2e-07
Enterococcus faecalis strain CVM N52734	1351.86	fig|1351.864.peg.392	CUS12_04205	dpaL	Diaminopropionate ammonia-lyase (EC 4.3.1.15)	1194	397	397	27	45	48	73	261	58	2e-07
Enterococcus faecalis strain CVM N52729	1351.87	fig|1351.865.peg.927	CUS34_06755	dpaL	Diaminopropionate ammonia-lyase (EC 4.3.1.15)	1194	397	397	27	45	48	73	261	58	2e-07
Enterococcus faecalis strain CVM N54676	1351.87	fig|1351.866.peg.2458	CUS79_01065	dpaL	Diaminopropionate ammonia-lyase (EC 4.3.1.15)	1194	397	397	27	45	48	73	261	58	2e-07
Enterococcus faecalis strain CVM N54574	1351.87	fig|1351.867.peg.486	CUS73_04645	dpaL	Diaminopropionate ammonia-lyase (EC 4.3.1.15)	1194	397	397	27	45	48	73	261	58	2e-07
Enterococcus faecalis strain CVM N54121	1351.87	fig|1351.868.peg.2209	CUS57_02195	dpaL	Diaminopropionate ammonia-lyase (EC 4.3.1.15)	1194	397	397	27	45	48	73	261	58	2e-07
Enterococcus faecalis strain CVM N54097	1351.87	fig|1351.869.peg.2023	CUS54_01475	dpaL	Diaminopropionate ammonia-lyase (EC 4.3.1.15)	1194	397	397	27	45	48	73	261	58	2e-07
Enterococcus faecalis strain 16-372	1351.87	fig|1351.874.peg.1902	CWC56_09585	dpaL	Diaminopropionate ammonia-lyase (EC 4.3.1.15)	1194	397	397	27	45	48	73	261	58	2e-07
Enterococcus faecalis strain 16-424	1351.88	fig|1351.875.peg.1994	CWC57_10030	dpaL	Diaminopropionate ammonia-lyase (EC 4.3.1.15)	1194	397	397	27	45	48	73	261	58	2e-07
Enterococcus faecalis strain 16-196	1351.88	fig|1351.876.peg.2282	CWC55_11295	dpaL	Diaminopropionate ammonia-lyase (EC 4.3.1.15)	1194	397	397	27	45	48	73	261	58	2e-07
Enterococcus faecalis strain EF348	1351.88	fig|1351.879.peg.1365	DC043_06940	dpaL	Diaminopropionate ammonia-lyase (EC 4.3.1.15)	1194	397	397	27	45	48	73	261	58	2e-07
Enterococcus faecalis strain EF332	1351.88	fig|1351.881.peg.2382	DC030_12115	dpaL	Diaminopropionate ammonia-lyase (EC 4.3.1.15)	1194	397	397	27	45	48	73	261	58	2e-07
Enterococcus faecalis strain 16A-post	1351.88	fig|1351.882.peg.2099	AR684_10735	dpaL	Diaminopropionate ammonia-lyase (EC 4.3.1.15)	1194	397	397	27	45	48	73	261	58	2e-07
Enterococcus faecalis strain 16A-pre	1351.88	fig|1351.883.peg.2116	AR682_10800	dpaL	Diaminopropionate ammonia-lyase (EC 4.3.1.15)	1194	397	397	27	45	48	73	261	58	2e-07
Enterococcus faecalis strain AHG0090	1351.88	fig|1351.884.peg.2080	CQ133_11355	dpaL	Diaminopropionate ammonia-lyase (EC 4.3.1.15)	1194	397	397	27	45	48	73	261	58	2e-07
Enterococcus faecalis strain FDAARGOS_324	1351.89	fig|1351.892.peg.2257	CEQ02_12065	dpaL	Diaminopropionate ammonia-lyase (EC 4.3.1.15)	1194	397	397	27	45	48	73	261	58	2e-07
Enterococcus faecalis strain 85-2016	1351.91	fig|1351.912.peg.942	DKC01_04670	dpaL	Diaminopropionate ammonia-lyase (EC 4.3.1.15)	1194	397	397	27	45	48	73	261	58	2e-07
Enterococcus faecalis strain 46-2014	1351.91	fig|1351.913.peg.355	DKC08_01755	dpaL	Diaminopropionate ammonia-lyase (EC 4.3.1.15)	1194	397	397	27	45	48	73	261	58	2e-07
Enterococcus faecalis strain 90-2015	1351.91	fig|1351.914.peg.2745	DKC07_13800	dpaL	Diaminopropionate ammonia-lyase (EC 4.3.1.15)	1194	397	397	27	45	48	73	261	58	2e-07
Enterococcus faecalis strain 11-2011	1351.91	fig|1351.915.peg.1641	DKC10_08275	dpaL	Diaminopropionate ammonia-lyase (EC 4.3.1.15)	1194	397	397	27	45	48	73	261	58	2e-07
Enterococcus faecalis TX0104	491074	fig|491074.3.peg.858	HMPREF0348_2719		Diaminopropionate ammonia-lyase (EC 4.3.1.15)	1194	397	397	27	45	48	73	261	58	2e-07
Enterococcus faecalis ATCC 29200	525271	fig|525271.4.peg.1137	HMPREF0345_1507		Diaminopropionate ammonia-lyase (EC 4.3.1.15)	1194	397	397	27	45	48	73	261	58	2e-07
Enterococcus faecalis ATCC 29200	525272	fig|525271.6.peg.2266	UMK_02159		Diaminopropionate ammonia-lyase (EC 4.3.1.15)	1194	397	397	27	45	48	73	261	58	2e-07
Enterococcus faecalis TX1322	525278	fig|525278.3.peg.1164	HMPREF0349_0269		Diaminopropionate ammonia-lyase (EC 4.3.1.15)	1194	397	397	27	45	48	73	261	58	2e-07
Enterococcus faecalis TUSoD Ef11	553209	fig|553209.3.peg.1230	ENTFA0001_1990	dpaL	Diaminopropionate ammonia-lyase (EC 4.3.1.15)	1194	397	397	27	45	48	73	261	58	2e-07
Enterococcus faecalis T1	565636	fig|565636.4.peg.2509	EFAG_00236		Diaminopropionate ammonia-lyase (EC 4.3.1.15)	1194	397	397	27	45	48	73	261	58	2e-07
Enterococcus faecalis T2	565637	fig|565637.4.peg.2692	EFBG_00295		Diaminopropionate ammonia-lyase (EC 4.3.1.15)	1194	397	397	27	45	48	73	261	58	2e-07
Enterococcus faecalis T11	565640	fig|565640.5.peg.1748	EFMG_01101		Diaminopropionate ammonia-lyase (EC 4.3.1.15)	1194	397	397	27	45	48	73	261	58	2e-07
Enterococcus faecalis X98	565641	fig|565641.4.peg.2485	EFOG_00275		Diaminopropionate ammonia-lyase (EC 4.3.1.15)	1194	397	397	27	45	48	73	261	58	2e-07
Enterococcus faecalis DS5	565644	fig|565643.5.peg.1361	EFEG_02172		Diaminopropionate ammonia-lyase (EC 4.3.1.15)	1194	397	397	27	45	48	73	261	58	2e-07
Enterococcus faecalis CH188	565644	fig|565644.5.peg.2055	EFNG_01258		Diaminopropionate ammonia-lyase (EC 4.3.1.15)	1194	397	397	27	45	48	73	261	58	2e-07
Enterococcus faecalis HIP11704	565646	fig|565646.5.peg.1304	EFHG_01167		Diaminopropionate ammonia-lyase (EC 4.3.1.15)	1194	397	397	27	45	48	73	261	58	2e-07
Enterococcus faecalis E1Sol	565648	fig|565647.5.peg.2540	EFJG_00339		Diaminopropionate ammonia-lyase (EC 4.3.1.15)	1194	397	397	27	45	48	73	261	58	2e-07
Enterococcus faecalis Fly1	565650	fig|565649.5.peg.2531	EFKG_00232		Diaminopropionate ammonia-lyase (EC 4.3.1.15)	1194	397	397	27	45	48	73	261	58	2e-07
Enterococcus faecalis D6	565650	fig|565650.5.peg.1562	EFLG_01155		Diaminopropionate ammonia-lyase (EC 4.3.1.15)	1194	397	397	27	45	48	73	261	58	2e-07
Enterococcus faecalis TX2137	749491	fig|749491.3.peg.2597	HMPREF9494_02842		Diaminopropionate ammonia-lyase (EC 4.3.1.15)	1194	397	397	27	45	48	73	261	58	2e-07
Enterococcus faecalis TX4244	749494	fig|749494.3.peg.372	HMPREF9497_00389		Diaminopropionate ammonia-lyase (EC 4.3.1.15)	1194	397	397	27	45	48	73	261	58	2e-07
Enterococcus faecalis TX0012	749496	fig|749496.3.peg.1664	HMPREF9499_01766		Diaminopropionate ammonia-lyase (EC 4.3.1.15)	1194	397	397	27	45	48	73	261	58	2e-07
Enterococcus faecalis TX0027	749498	fig|749498.3.peg.1297	HMPREF9501_01353		Diaminopropionate ammonia-lyase (EC 4.3.1.15)	1194	397	397	27	45	48	73	261	58	2e-07
Enterococcus faecalis TX0031	749499	fig|749499.3.peg.2556	HMPREF9502_02696		Diaminopropionate ammonia-lyase (EC 4.3.1.15)	1194	397	397	27	45	48	73	261	58	2e-07
Enterococcus faecalis TX0043	749500	fig|749500.3.peg.1867	HMPREF9503_01964		Diaminopropionate ammonia-lyase (EC 4.3.1.15)	1194	397	397	27	45	48	73	261	58	2e-07
Enterococcus faecalis TX0102	749501	fig|749501.3.peg.2572	HMPREF9504_02709		Diaminopropionate ammonia-lyase (EC 4.3.1.15)	1194	397	397	27	45	48	73	261	58	2e-07
Enterococcus faecalis TX0109	749502	fig|749502.3.peg.973	HMPREF9505_01042		Diaminopropionate ammonia-lyase (EC 4.3.1.15)	1194	397	397	27	45	48	73	261	58	2e-07
Enterococcus faecalis TX0312	749505	fig|749505.3.peg.926	HMPREF9508_00988		Diaminopropionate ammonia-lyase (EC 4.3.1.15)	1194	397	397	27	45	48	73	261	58	2e-07
Enterococcus faecalis TX0630	749508	fig|749508.3.peg.577	HMPREF9511_00613		Diaminopropionate ammonia-lyase (EC 4.3.1.15)	1194	397	397	27	45	48	73	261	58	2e-07
Enterococcus faecalis TX0635 = WH245	749510	fig|749509.5.peg.2253	UMA_02305		Diaminopropionate ammonia-lyase (EC 4.3.1.15)	1194	397	397	27	45	48	73	261	58	2e-07
Enterococcus faecalis EnGen0311 strain TX0635	749510	fig|749509.9.peg.124	HMPREF9512_00125	dpaL	Diaminopropionate ammonia-lyase (EC 4.3.1.15)	1194	397	397	27	45	48	73	261	58	2e-07
Enterococcus faecalis TX0645	749510	fig|749510.3.peg.1590	HMPREF9513_01686		Diaminopropionate ammonia-lyase (EC 4.3.1.15)	1194	397	397	27	45	48	73	261	58	2e-07
Enterococcus faecalis TX0855	749511	fig|749511.3.peg.364	HMPREF9514_00398		Diaminopropionate ammonia-lyase (EC 4.3.1.15)	1194	397	397	27	45	48	73	261	58	2e-07
Enterococcus faecalis TX0860	749512	fig|749512.3.peg.2738	HMPREF9515_02957		Diaminopropionate ammonia-lyase (EC 4.3.1.15)	1194	397	397	27	45	48	73	261	58	2e-07
Enterococcus faecalis TX1302	749513	fig|749513.3.peg.1327	HMPREF9516_01410		Diaminopropionate ammonia-lyase (EC 4.3.1.15)	1194	397	397	27	45	48	73	261	58	2e-07
Enterococcus faecalis TX1346	749516	fig|749516.3.peg.2385	HMPREF9519_02538		Diaminopropionate ammonia-lyase (EC 4.3.1.15)	1194	397	397	27	45	48	73	261	58	2e-07
Enterococcus faecalis 62	936153	fig|936153.3.peg.2687	EF62_2748		Diaminopropionate ammonia-lyase (EC 4.3.1.15)	1194	397	397	27	45	48	73	261	58	2e-07
Enterococcus faecalis 599	1.13478e+06	fig|1134784.3.peg.1202	HMPREF1327_01278		Diaminopropionate ammonia-lyase (EC 4.3.1.15)	1197	398	398	27	45	47	73	261	58	2e-07
Enterococcus faecalis ERV103	1.13479e+06	fig|1134785.3.peg.1465	HMPREF1328_01549		Diaminopropionate ammonia-lyase (EC 4.3.1.15)	1194	397	397	27	45	48	73	261	58	2e-07
Enterococcus faecalis ERV116	1.13479e+06	fig|1134786.3.peg.1210	HMPREF1329_01258		Diaminopropionate ammonia-lyase (EC 4.3.1.15)	1194	397	397	27	45	48	73	261	58	2e-07
Enterococcus faecalis ERV129	1.13479e+06	fig|1134787.3.peg.2335	HMPREF1330_02517		Diaminopropionate ammonia-lyase (EC 4.3.1.15)	1194	397	397	27	45	48	73	261	58	2e-07
Enterococcus faecalis ERV25	1.13479e+06	fig|1134788.3.peg.1762	HMPREF1331_01881		Diaminopropionate ammonia-lyase (EC 4.3.1.15)	1194	397	397	27	45	48	73	261	58	2e-07
Enterococcus faecalis ERV31	1.13479e+06	fig|1134789.3.peg.1754	HMPREF1332_01882		Diaminopropionate ammonia-lyase (EC 4.3.1.15)	1194	397	397	27	45	48	73	261	58	2e-07
Enterococcus faecalis ERV37	1.13479e+06	fig|1134790.3.peg.1473	HMPREF1333_01629		Diaminopropionate ammonia-lyase (EC 4.3.1.15)	1194	397	397	27	45	48	73	261	58	2e-07
Enterococcus faecalis ERV62	1.13479e+06	fig|1134792.3.peg.1959	HMPREF1335_02098		Diaminopropionate ammonia-lyase (EC 4.3.1.15)	1194	397	397	27	45	48	73	261	58	2e-07
Enterococcus faecalis ERV63	1.13479e+06	fig|1134793.3.peg.2839	HMPREF1336_03097		Diaminopropionate ammonia-lyase (EC 4.3.1.15)	1194	397	397	27	45	48	73	261	58	2e-07
Enterococcus faecalis ERV65	1.13479e+06	fig|1134794.3.peg.700	HMPREF1337_00730		Diaminopropionate ammonia-lyase (EC 4.3.1.15)	1194	397	397	27	45	48	73	261	58	2e-07
Enterococcus faecalis ERV68	1.1348e+06	fig|1134795.3.peg.151	HMPREF1338_00167		Diaminopropionate ammonia-lyase (EC 4.3.1.15)	1194	397	397	27	45	48	73	261	58	2e-07
Enterococcus faecalis ERV72	1.1348e+06	fig|1134796.3.peg.330	HMPREF1339_00345		Diaminopropionate ammonia-lyase (EC 4.3.1.15)	1194	397	397	27	45	48	73	261	58	2e-07
Enterococcus faecalis ERV73	1.1348e+06	fig|1134797.3.peg.1080	HMPREF1340_01211		Diaminopropionate ammonia-lyase (EC 4.3.1.15)	1194	397	397	27	45	48	73	261	58	2e-07
Enterococcus faecalis ERV81	1.1348e+06	fig|1134798.3.peg.1953	HMPREF1341_02116		Diaminopropionate ammonia-lyase (EC 4.3.1.15)	1194	397	397	27	45	48	73	261	58	2e-07
Enterococcus faecalis ERV85	1.1348e+06	fig|1134799.3.peg.443	HMPREF1342_00481		Diaminopropionate ammonia-lyase (EC 4.3.1.15)	1194	397	397	27	45	48	73	261	58	2e-07
Enterococcus faecalis ERV93	1.1348e+06	fig|1134800.3.peg.1548	HMPREF1343_01632		Diaminopropionate ammonia-lyase (EC 4.3.1.15)	1194	397	397	27	45	48	73	261	58	2e-07
Enterococcus faecalis R508	1.1348e+06	fig|1134801.3.peg.1095	HMPREF1344_01152		Diaminopropionate ammonia-lyase (EC 4.3.1.15)	1194	397	397	27	45	48	73	261	58	2e-07
Enterococcus faecalis B56765	1.15119e+06	fig|1151188.3.peg.362	Q97_00366		Diaminopropionate ammonia-lyase (EC 4.3.1.15)	1194	397	397	27	45	48	73	261	58	2e-07
Enterococcus faecalis B2207	1.15735e+06	fig|1157354.3.peg.2076	S9Q_02091		Diaminopropionate ammonia-lyase (EC 4.3.1.15)	1194	397	397	27	45	48	73	261	58	2e-07
Enterococcus faecalis B1921	1.15738e+06	fig|1157382.3.peg.2071	SO7_02107		Diaminopropionate ammonia-lyase (EC 4.3.1.15)	1194	397	397	27	45	48	73	261	58	2e-07
Enterococcus faecalis SF24397	1.15862e+06	fig|1158618.3.peg.2280	UCA_02300		Diaminopropionate ammonia-lyase (EC 4.3.1.15)	1194	397	397	27	45	48	73	261	58	2e-07
Enterococcus faecalis SF24413	1.15862e+06	fig|1158619.3.peg.2327	UCC_02340		Diaminopropionate ammonia-lyase (EC 4.3.1.15)	1194	397	397	27	45	48	73	261	58	2e-07
Enterococcus faecalis SF28073	1.15862e+06	fig|1158624.3.peg.2078	UCM_02104		Diaminopropionate ammonia-lyase (EC 4.3.1.15)	1194	397	397	27	45	48	73	261	58	2e-07
Enterococcus faecalis T16	1.15866e+06	fig|1158662.3.peg.2195	UMG_02206		Diaminopropionate ammonia-lyase (EC 4.3.1.15)	1194	397	397	27	45	48	73	261	58	2e-07
Enterococcus faecalis YI6-1	1.15867e+06	fig|1158667.3.peg.599	UMS_00609		Diaminopropionate ammonia-lyase (EC 4.3.1.15)	1194	397	397	27	45	48	73	261	58	2e-07
Enterococcus faecalis SF21521	1.15867e+06	fig|1158668.3.peg.2067	UMU_02109		Diaminopropionate ammonia-lyase (EC 4.3.1.15)	1194	397	397	27	45	48	73	261	58	2e-07
Enterococcus faecalis T12	1.16929e+06	fig|1169287.3.peg.2143	WME_02174		Diaminopropionate ammonia-lyase (EC 4.3.1.15)	1194	397	397	27	45	48	73	261	58	2e-07
Enterococcus faecalis Merz151	1.1693e+06	fig|1169304.3.peg.2253	WOE_02270		Diaminopropionate ammonia-lyase (EC 4.3.1.15)	1194	397	397	27	45	48	73	261	58	2e-07
Enterococcus faecalis Com7	1.16931e+06	fig|1169306.3.peg.2185	WOI_02213		Diaminopropionate ammonia-lyase (EC 4.3.1.15)	1194	397	397	27	45	48	73	261	58	2e-07
Enterococcus faecalis ATCC 29212	1.20129e+06	fig|1201292.14.peg.2679			Diaminopropionate ammonia-lyase (EC 4.3.1.15)	1194	397	397	27	45	48	73	261	58	2e-07
Enterococcus faecalis ATCC 29212	1.20129e+06	fig|1201292.15.peg.1024			Diaminopropionate ammonia-lyase (EC 4.3.1.15)	1194	397	397	27	45	48	73	261	58	2e-07
Enterococcus faecalis LA3B-2	1.24414e+06	fig|1244140.4.peg.1765	D347_01875		Diaminopropionate ammonia-lyase (EC 4.3.1.15)	1194	397	397	27	45	48	73	261	60	3e-08
Enterococcus faecalis SLO2C-1	1.24414e+06	fig|1244141.4.peg.936	D348_00993		Diaminopropionate ammonia-lyase (EC 4.3.1.15)	1194	397	397	27	45	48	73	261	58	2e-07
Enterococcus faecalis UP2S-6	1.24414e+06	fig|1244142.4.peg.1880	D349_02011		Diaminopropionate ammonia-lyase (EC 4.3.1.15)	1194	397	397	27	45	48	73	261	58	2e-07
Enterococcus faecalis VC1B-1	1.24414e+06	fig|1244143.4.peg.560	D350_00590		Diaminopropionate ammonia-lyase (EC 4.3.1.15)	1194	397	397	27	45	48	73	261	58	2e-07
Enterococcus faecalis 20-SD-BW-08	1.26036e+06	fig|1260355.4.peg.2449	D919_02557		Diaminopropionate ammonia-lyase (EC 4.3.1.15)	1194	397	397	27	45	48	73	261	58	2e-07
Enterococcus faecalis F01966	1.26036e+06	fig|1260357.4.peg.1402	D921_01481		Diaminopropionate ammonia-lyase (EC 4.3.1.15)	1194	397	397	27	45	48	73	261	58	2e-07
Enterococcus faecalis 06-MB-S-04	1.26036e+06	fig|1260359.4.peg.123	D923_00133		Diaminopropionate ammonia-lyase (EC 4.3.1.15)	1194	397	397	27	45	48	73	261	58	2e-07
Enterococcus faecalis 06-MB-S-10	1.26036e+06	fig|1260360.4.peg.100	D924_00113		Diaminopropionate ammonia-lyase (EC 4.3.1.15)	1194	397	397	27	45	48	73	261	58	2e-07
Enterococcus faecalis B83616-1	1.26036e+06	fig|1260361.4.peg.1804	D925_01921		Diaminopropionate ammonia-lyase (EC 4.3.1.15)	1194	397	397	27	45	48	73	261	58	2e-07
Enterococcus faecalis 02-MB-BW-10	1.26036e+06	fig|1260363.4.peg.782	D927_00843		Diaminopropionate ammonia-lyase (EC 4.3.1.15)	1194	397	397	27	45	48	73	261	58	2e-07
Enterococcus faecalis 20-SD-BW-06	1.26036e+06	fig|1260364.4.peg.1629	D928_01704		Diaminopropionate ammonia-lyase (EC 4.3.1.15)	1194	397	397	27	45	48	73	261	58	2e-07
Enterococcus faecalis 02-MB-P-10	1.26037e+06	fig|1260365.4.peg.953	D929_01018		Diaminopropionate ammonia-lyase (EC 4.3.1.15)	1194	397	397	27	45	48	73	261	58	2e-07
Enterococcus faecalis str. Symbioflor 1	1.26156e+06	fig|1261557.3.peg.2057	EFS1_2057	dpaL	Diaminopropionate ammonia-lyase (EC 4.3.1.15)	1194	397	397	27	45	48	73	261	58	2e-07
Enterococcus faecalis MA1	1.26386e+06	fig|1263864.3.peg.242			Diaminopropionate ammonia-lyase (EC 4.3.1.15)	1194	397	397	27	45	48	73	261	58	2e-07
Enterococcus faecalis DENG1	1.28707e+06	fig|1287066.3.peg.2270	DENG_02517		Diaminopropionate ammonia-lyase (EC 4.3.1.15)	1194	397	397	27	45	48	73	261	58	2e-07
Enterococcus faecalis AZ19	1.3435e+06	fig|1343497.3.peg.928	M222_0932		Diaminopropionate ammonia-lyase (EC 4.3.1.15)	1194	397	397	27	45	48	73	261	58	2e-07
Enterococcus faecalis SDVK1A	1.35398e+06	fig|1353981.3.peg.5475			Diaminopropionate ammonia-lyase (EC 4.3.1.15)	1194	397	397	27	45	48	73	261	58	2e-07
Enterococcus faecalis BM4539	1.39147e+06	fig|1391468.3.peg.2271	O995_02320		Diaminopropionate ammonia-lyase (EC 4.3.1.15)	1194	397	397	27	45	48	73	261	58	2e-07
Enterococcus faecalis B284	1.39147e+06	fig|1391470.3.peg.2050	P000_02097		Diaminopropionate ammonia-lyase (EC 4.3.1.15)	1194	397	397	27	45	48	73	261	58	2e-07
Enterococcus faecalis B287	1.39147e+06	fig|1391471.3.peg.1893	P001_01924		Diaminopropionate ammonia-lyase (EC 4.3.1.15)	1194	397	397	27	45	48	73	261	58	2e-07
Enterococcus faecalis B301	1.39148e+06	fig|1391477.3.peg.1983	P007_02013		Diaminopropionate ammonia-lyase (EC 4.3.1.15)	1194	397	397	27	45	48	73	261	58	2e-07
Enterococcus faecalis B312	1.39148e+06	fig|1391479.3.peg.2015	P009_02025		Diaminopropionate ammonia-lyase (EC 4.3.1.15)	1194	397	397	27	45	48	73	261	58	2e-07
Enterococcus faecalis B320	1.39148e+06	fig|1391483.3.peg.1160	P013_01181		Diaminopropionate ammonia-lyase (EC 4.3.1.15)	1194	397	397	27	45	48	73	261	58	2e-07
Enterococcus faecalis B321	1.39148e+06	fig|1391484.3.peg.1733	P014_01770		Diaminopropionate ammonia-lyase (EC 4.3.1.15)	1194	397	397	27	45	48	73	261	58	2e-07
Enterococcus faecalis B345	1.39149e+06	fig|1391489.3.peg.1167	P019_01181		Diaminopropionate ammonia-lyase (EC 4.3.1.15)	1194	397	397	27	45	48	73	261	58	2e-07
Enterococcus faecalis B347	1.39149e+06	fig|1391490.3.peg.1982	P020_02010		Diaminopropionate ammonia-lyase (EC 4.3.1.15)	1194	397	397	27	45	48	73	261	58	2e-07
Enterococcus faecalis B373	1.39149e+06	fig|1391494.3.peg.1650	P024_01688		Diaminopropionate ammonia-lyase (EC 4.3.1.15)	1194	397	397	27	45	48	73	261	58	2e-07
Enterococcus faecalis B382	1.3915e+06	fig|1391496.3.peg.2607	P026_02629		Diaminopropionate ammonia-lyase (EC 4.3.1.15)	1194	397	397	27	45	48	73	261	58	2e-07
Enterococcus faecalis FL2	1.4008e+06	fig|1400799.3.peg.593	P782_0604		Diaminopropionate ammonia-lyase (EC 4.3.1.15)	1194	397	397	27	45	48	73	261	58	2e-07
Enterococcus faecalis GA2	1.4008e+06	fig|1400800.3.peg.1108	P783_1134		Diaminopropionate ammonia-lyase (EC 4.3.1.15)	1194	397	397	27	45	48	73	261	60	3e-08
Enterococcus faecalis GAN13	1.4008e+06	fig|1400801.3.peg.2590	P784_2630		Diaminopropionate ammonia-lyase (EC 4.3.1.15)	1194	397	397	27	45	48	73	261	58	2e-07
Enterococcus faecalis MD6	1.4008e+06	fig|1400803.3.peg.1128	P786_1123		Diaminopropionate ammonia-lyase (EC 4.3.1.15)	1194	397	397	27	45	48	73	261	58	2e-07
Enterococcus faecalis MN16	1.4008e+06	fig|1400804.3.peg.1104	P787_1122		Diaminopropionate ammonia-lyase (EC 4.3.1.15)	1194	397	397	27	45	48	73	261	58	2e-07
Enterococcus faecalis MTUP9	1.40081e+06	fig|1400805.3.peg.1467	P788_1482		Diaminopropionate ammonia-lyase (EC 4.3.1.15)	1194	397	397	27	45	48	73	261	58	2e-07
Enterococcus faecalis MTmid8	1.40081e+06	fig|1400806.3.peg.696	P789_0697		Diaminopropionate ammonia-lyase (EC 4.3.1.15)	1194	397	397	27	45	48	73	261	58	2e-07
Enterococcus faecalis NJ44	1.40081e+06	fig|1400807.3.peg.1606	P790_1621		Diaminopropionate ammonia-lyase (EC 4.3.1.15)	1194	397	397	27	45	48	73	261	58	2e-07
Enterococcus faecalis NY9	1.40081e+06	fig|1400808.3.peg.768	P791_0774		Diaminopropionate ammonia-lyase (EC 4.3.1.15)	1194	397	397	27	45	48	73	261	58	2e-07
Enterococcus faecalis PF3	1.41066e+06	fig|1410655.3.peg.230	T481_01145		Diaminopropionate ammonia-lyase (EC 4.3.1.15)	1194	397	397	27	45	48	73	261	58	2e-07
Enterococcus faecalis Efa HS0914	1.42101e+06	fig|1421012.3.peg.1757			Diaminopropionate ammonia-lyase (EC 4.3.1.15)	1194	397	397	27	45	48	73	261	58	2e-07
