# Supplementary material for: d-Serine Degradation by Proteus mirabilis Contributes to Fitness during Single-Species and Polymicrobial Catheter-Associated Urinary Tract Infection
Source: mSphere. 2019 Feb 27;4(1):e00020-19. doi: 10.1128/mSphere.00020-19 (PMC6393727; doi:10.1128/mSphere.00020-19)
Supplement: TABLE S5 [file mSphere.00020-19-st005.xlsx]

## Sheet: PATRIC_blast_DsdA in Ps
Genome	Genome ID	PATRIC ID	RefSeq Locus Tag	Gene	Product	Length (NT)	Length (AA)	ALN Length	Identity	Query cover	Subject cover	Hit from	Hit to	Score	E value
Providencia stuartii strain Crippen	588.25	fig|588.25.peg.1304			IncF plasmid conjugative transfer pilus assembly protein TraH	279	92	92	38	11	53	3	51	29	2.1604
Providencia stuartii strain Crippen	588.25	fig|588.25.peg.1212			IncF plasmid conjugative transfer pilus assembly protein TraH	279	92	92	38	11	53	3	51	29	2.1604
Providencia stuartii strain Crippen	588.25	fig|588.25.peg.2524			IncF plasmid conjugative transfer pilus assembly protein TraH	303	101	101	38	11	49	3	51	28	3.3069
Providencia stuartii strain Crippen	588.25	fig|588.25.peg.2252			IncF plasmid conjugative transfer pilus assembly protein TraH	384	128	128	38	11	38	5	53	28	4.738
Providencia stuartii MRSN 2154	1.15795e+06	fig|1157951.4.peg.3122	S70_15505		hypothetical protein	648	215	215	36	12	26	119	173	30	3.3509
Providencia stuartii strain FDAARGOS_87	588.1	fig|588.10.peg.3860	MC79_17340		hypothetical protein	1233	410	410	36	12	13	314	368	29	5.8519
Providencia stuartii strain INSRA21868	588.11	fig|588.11.peg.4129	AFL46_08755		hypothetical protein	1233	410	410	36	12	13	314	368	29	5.8519
Providencia stuartii strain 50655837	588.12	fig|588.12.peg.693	APT95_08270		hypothetical protein	1233	410	410	36	12	13	314	368	29	6.0587
Providencia stuartii strain FDAARGOS_145	588.14	fig|588.14.peg.2104	AL507_09905		hypothetical protein	1233	410	410	36	12	13	314	368	29	5.8519
Providencia stuartii strain BE2467	588.26	fig|588.26.peg.3905	BGK56_18300		hypothetical protein	1233	410	410	36	12	13	314	368	29	5.7511
Providencia stuartii strain PS71	588.29	fig|588.29.peg.2213	BTZ17_06685		hypothetical protein	1233	410	410	36	12	13	314	368	29	5.8519
Providencia stuartii strain 33672	588.6	fig|588.6.peg.2204	DR96_2161		hypothetical protein	1233	410	410	36	12	13	314	368	29	5.7511
Providencia stuartii ATCC 25827	471875	fig|471874.6.peg.751	PROSTU_01503		hypothetical protein	1233	410	410	36	12	13	314	368	29	5.7014
Providencia stuartii strain 50655837	588.12	fig|588.12.peg.2158	APT95_14785		hypothetical protein	378	125	125	35	7	25	43	73	28	5.9733
Providencia stuartii strain 50655837	588.12	fig|588.12.peg.1643	APT95_00040		hypothetical protein	378	125	125	35	7	25	43	73	28	5.9733
Providencia stuartii strain FDAARGOS_294	588.34	fig|588.34.peg.395	CEP73_01785		hypothetical protein	1233	410	410	33	16	19	279	357	30	3.8567
Providencia stuartii strain Crippen	588.25	fig|588.25.peg.5084	A3Q29_11755	cysM	Cysteine synthase B (EC 2.5.1.47)	882	293	293	31	11	16	223	270	28	9.1194
Providencia stuartii strain FDAARGOS_87	588.1	fig|588.10.peg.1703			Putative large exoprotein involved in heme utilization or adhesion of ShlA/HecA/FhaA family	4323	1440	1440	26	20	7	380	481	31	2.174
Providencia stuartii strain FDAARGOS_294	588.34	fig|588.34.peg.1305	CEP73_06050		hypothetical protein	984	327	327	23	21	28	60	150	30	3.7655
Providencia stuartii strain FDAARGOS_87	588.1	fig|588.10.peg.1006	MC79_04510		Cysteine synthase (EC 2.5.1.47)	954	317	317	22	16	23	69	140	30	4.2413
Providencia stuartii strain INSRA21868	588.11	fig|588.11.peg.747	AFL46_11150		Cysteine synthase (EC 2.5.1.47)	954	317	317	22	16	23	69	140	30	4.2413
Providencia stuartii strain 50655837	588.12	fig|588.12.peg.2871	APT95_03630		Cysteine synthase (EC 2.5.1.47)	954	317	317	22	16	23	69	140	30	4.2413
Providencia stuartii strain FDAARGOS_145	588.14	fig|588.14.peg.354	AL507_01655		Cysteine synthase (EC 2.5.1.47)	954	317	317	22	16	23	69	140	30	4.3542
Providencia stuartii strain BE2467	588.26	fig|588.26.peg.1350	BGK56_06200		Cysteine synthase (EC 2.5.1.47)	954	317	317	22	16	23	69	140	30	4.2413
Providencia stuartii strain PS71	588.29	fig|588.29.peg.1487	BTZ17_03960		Cysteine synthase (EC 2.5.1.47)	954	317	317	22	16	23	69	140	30	4.2413
Providencia stuartii strain FDAARGOS_294	588.34	fig|588.34.peg.3157	CEP73_14695	cysK	Cysteine synthase (EC 2.5.1.47)	954	317	317	22	16	23	69	140	30	4.2413
Providencia stuartii strain 33672	588.6	fig|588.6.peg.3815	DR96_3740	cysK	Cysteine synthase (EC 2.5.1.47)	954	317	317	22	16	23	69	140	30	4.2413
Providencia stuartii ATCC 25827	471875	fig|471874.6.peg.2336	PROSTU_03222		Cysteine synthase (EC 2.5.1.47)	954	317	317	22	16	23	69	140	30	4.2413
Providencia stuartii MRSN 2154	1.15795e+06	fig|1157951.4.peg.561	S70_02825		Cysteine synthase (EC 2.5.1.47)	954	317	317	22	16	23	69	140	30	4.2413
Providencia stuartii strain FDAARGOS_87	588.1	fig|588.10.peg.2910	MC79_13115		Threonine dehydratase biosynthetic (EC 4.3.1.19)	1575	524	524	19	57	44	84	312	30	5.1328
Providencia stuartii strain INSRA21868	588.11	fig|588.11.peg.3055	AFL46_20105		Threonine dehydratase biosynthetic (EC 4.3.1.19)	1581	526	526	19	57	44	84	312	30	3.8624
Providencia stuartii strain 50655837	588.12	fig|588.12.peg.4253	APT95_19940		Threonine dehydratase biosynthetic (EC 4.3.1.19)	1581	526	526	19	57	44	84	312	29	6.3754
Providencia stuartii strain FDAARGOS_145	588.14	fig|588.14.peg.2825	AL507_13325		Threonine dehydratase biosynthetic (EC 4.3.1.19)	1581	526	526	19	57	44	84	312	29	6.3754
Providencia stuartii strain BE2467	588.26	fig|588.26.peg.3098	BGK56_14530		Threonine dehydratase biosynthetic (EC 4.3.1.19)	1575	524	524	19	57	44	84	312	29	7.704
Providencia stuartii strain PS71	588.29	fig|588.29.peg.3100	BTZ17_10790		Threonine dehydratase biosynthetic (EC 4.3.1.19)	1581	526	526	19	57	44	84	312	29	6.3754
Providencia stuartii strain FDAARGOS_294	588.34	fig|588.34.peg.1171	CEP73_05335	ilvA	Threonine dehydratase biosynthetic (EC 4.3.1.19)	1581	526	526	19	57	44	84	312	29	6.3754
Providencia stuartii strain 33672	588.6	fig|588.6.peg.913	DR96_859	ilvA	Threonine dehydratase biosynthetic (EC 4.3.1.19)	1581	526	526	19	57	44	84	312	29	6.3754
Providencia stuartii ATCC 25827	471875	fig|471874.6.peg.16	PROSTU_03804		Threonine dehydratase biosynthetic (EC 4.3.1.19)	1581	526	526	19	57	44	84	312	29	6.3754
Providencia stuartii MRSN 2154	1.15795e+06	fig|1157951.4.peg.2332	S70_11600		Threonine dehydratase biosynthetic (EC 4.3.1.19)	1581	526	526	19	57	44	84	312	29	6.3754
